# Supplementary material for: Mining the Unknown: A Systems Approach to Metabolite Identification Combining Genetic and Metabolic Information
Source: PLoS Genet. 2012 Oct 18;8(10):e1003005. doi: 10.1371/journal.pgen.1003005 (PMC3475673; doi:10.1371/journal.pgen.1003005)
Supplement: Dataset S1 — ZIP archive containing Excel sheets and .graphml files for the GGM and GWAS results, as well as detailed pathway annotations. (ZIP) [file pgen.1003005.s001.zip]

Archive with 7 entries (7 files):
- GGM.graphml
- GGM.xlsx
- GGM_GWAS_withgenes.graphml
- GWAS.xlsx
- GWAS_withgenes.graphml
- metabolites_pathways.xlsx
- readme.txt
