# Supplementary material for: Mining the Unknown: A Systems Approach to Metabolite Identification Combining Genetic and Metabolic Information
Source: PLoS Genet. 2012 Oct 18;8(10):e1003005. doi: 10.1371/journal.pgen.1003005 (PMC3475673; doi:10.1371/journal.pgen.1003005)
Supplement: Dataset S1 — ZIP archive containing Excel sheets and .graphml files for the GGM and GWAS results, as well as detailed pathway annotations. (ZIP) [file pgen.1003005.s001.zip › GWAS.xlsx]

## Sheet: GWAS table
significance level: 0.05 and Bonferroni correction => alpha = 1.5e-10
the SNP ID	chromosome	chromosomal position	loci containing SNPs with LD>=0.8 to hit SNP	associating metabolite	number of samples used in the analysis; total=1768; missing ones are due to missing genotyping data	beta-estimate from linear regression	t-statistic from linear regression	p-value from linear regression
SNP	CHR	BP	Locus	Metabolite	NMISS	BETA	STAT	P
rs4488133	10	100149126	PYROXD2	X-12092	1711	-0.2842	-43.79	2.238e-281
rs7072216	10	100146843	PYROXD2	X-12092	1694	-0.2833	-43.18	3.881e-275
rs2147897	10	100137803	PYROXD2	X-12092	1667	-0.28	-42.08	3.855e-264
rs7907555	10	100145800	PYROXD2	X-12092	1711	-0.2678	-37.99	2.178e-229
rs7924303	10	100145953	PYROXD2	X-12092	1703	-0.2644	-36.58	1.342e-216
rs4345897	10	100137050	PYROXD2	X-12092	1710	-0.2543	-35.55	1.195e-207
rs3830020	10	100166605	HPS1, PYROXD2	X-12092	1688	-0.2588	-35.4	1.09e-205
rs1739	10	100166329	HPS1, PYROXD2	X-12092	1675	-0.2576	-35	8.889e-202
rs4551689	10	100147583	PYROXD2	X-12092	1709	-0.2479	-33.32	7.211e-188
rs7896828	10	100160497	HPS1, PYROXD2	X-12092	1662	-0.2512	-33.1	6.994e-185
rs2066938	12	119644998	ACADS, MLEC, UNC119B	butyrylcarnitine	1682	0.1983	32.16	3.734e-177
rs11189600	10	100169264	HPS1, PYROXD2	X-12092	1688	-0.2384	-29.94	3.056e-158
rs10736129	10	100161561	HPS1, PYROXD2	X-12092	1713	-0.2412	-29.18	2.872e-152
rs2274248	10	100138532	PYROXD2	X-12092	1674	-0.2422	-29.25	3.531e-152
rs7598396	2	73506136	ALMS1	Nacetylornithine	1717	-0.2137	-28.86	1.3e-149
rs13384952	2	73577467	ALMS1, NAT8	Nacetylornithine	1682	-0.2224	-28.88	3.232e-149
rs13391552	2	73672444	ALMS1, NAT8	Nacetylornithine	1720	-0.2127	-28.76	8.869e-149
rs1403284	2	73580170	ALMS1, NAT8	Nacetylornithine	1718	-0.2103	-28.63	1.121e-147
rs2014355	12	119659907	ACADS, MLEC, UNC119B	butyrylcarnitine	1713	0.182	28.39	1.299e-145
rs6753344	2	73506646	ALMS1	Nacetylornithine	1705	-0.2091	-28.28	1.441e-144
rs11884776	2	73600431	ALMS1, NAT8	Nacetylornithine	1700	-0.2112	-28.27	2.401e-144
rs7607014	2	73583682	ALMS1, NAT8	Nacetylornithine	1723	-0.2059	-28.05	6.676e-143
rs1052162	2	73682880	ALMS1, NAT8	Nacetylornithine	1723	-0.2058	-27.97	3.617e-142
rs1918863	2	73497989	ALMS1	Nacetylornithine	1721	-0.2058	-27.72	4.648e-140
rs4400721	10	100137087	PYROXD2	X-12092	1713	-0.2263	-27.68	1.281e-139
rs1061437	10	100166144	HPS1, PYROXD2	X-12092	1684	-0.2314	-26.94	3.781e-133
rs6710438	2	73673616	ALMS1, NAT8	Nacetylornithine	1702	-0.2005	-26.47	1.619e-129
rs3813227	2	73505475	ALMS1	Nacetylornithine	1673	-0.2016	-26.37	2.055e-128
rs7914401	10	100153918	HPS1, PYROXD2	X-12092	1684	-0.2218	-25.75	1.698e-123
rs6745480	2	73693563	ALMS1, NAT8	Nacetylornithine	1706	-0.1943	-25.69	2.927e-123
rs10431384	12	119611730	ACADS, MLEC	butyrylcarnitine	1727	0.1568	25.63	5.324e-123
rs7585004	2	73520153	ALMS1	Nacetylornithine	1718	-0.1931	-25.56	2.43e-122
rs2296435	10	100172275	HPS1, PYROXD2	X-12092	1679	-0.2257	-25.5	1.748e-121
rs12763326	10	100157386	HPS1, PYROXD2	X-12092	1713	-0.2162	-25.05	3.368e-118
rs2147901	10	100155486	HPS1, PYROXD2	X-12092	1714	-0.216	-24.97	1.299e-117
rs10883094	10	100178096	HPS1	X-12092	1714	-0.1977	-22.24	1.715e-96
rs10431386	12	119613309	ACADS, MLEC	butyrylcarnitine	1665	0.1449	22.14	2.111e-95
rs7964786	12	119616483	MLEC	butyrylcarnitine	1720	0.1346	21.21	7.614e-89
rs13017182	2	73744512	ALMS1	Nacetylornithine	1719	-0.1421	-21.2	9.063e-89
rs6759452	2	73731860	ALMS1, NAT8	Nacetylornithine	1702	-0.1918	-21.11	4.751e-88
rs6747145	2	73462685	ALMS1	Nacetylornithine	1707	-0.1476	-20.38	9e-83
rs6706409	2	73460016	ALMS1	Nacetylornithine	1716	-0.1437	-20.19	1.827e-81
rs2421574	2	73762275	ALMS1, NAT8B	Nacetylornithine	1723	-0.1356	-20.17	2.273e-81
rs4149056	12	21222816	SLCO1B1	X-11529	1138	0.2564	20.73	3.283e-81
rs7606947	2	73763326	ALMS1, NAT8B	Nacetylornithine	1723	-0.1346	-20.04	1.797e-80
rs1083922	2	73557511	ALMS1	Nacetylornithine	1678	-0.1362	-19.99	6.788e-80
rs7566315	2	73645316	ALMS1	Nacetylornithine	1710	-0.1336	-19.79	1.325e-78
rs6546826	2	73453316	ALMS1	Nacetylornithine	1715	-0.1401	-19.71	4.599e-78
rs4852316	2	73773166	ALMS1, DUSP11, NAT8B, TPRKB	Nacetylornithine	1722	-0.1343	-19.64	1.201e-77
rs12052539	2	73790661	ALMS1, DUSP11, NAT8B, TPRKB	Nacetylornithine	1719	-0.1342	-19.45	2.867e-76
rs7560272	2	73414993	ALMS1	Nacetylornithine	1700	-0.1418	-19.45	3.325e-76
rs7576824	2	73464789	ALMS1	Nacetylornithine	1663	-0.1434	-19.32	3.383e-75
rs2062507	12	119743434	SPPL3	butyrylcarnitine	1717	0.1227	19.15	3.115e-74
rs4852939	2	73710277	ALMS1	Nacetylornithine	1723	-0.13	-19.14	3.798e-74
rs6720094	2	73441584	ALMS1	Nacetylornithine	1708	-0.1358	-18.95	8.494e-73
rs316020	6	160589071	SLC22A2	X-12798	1629	-0.1748	-18.95	1.73e-72
rs11045879	12	21273886	SLCO1B1	X-11529	1137	0.2426	19.35	2.58e-72
rs13386124	2	73625203	ALMS1	Nacetylornithine	1659	-0.1305	-18.89	3.024e-72
rs4149081	12	21269288	SLCO1B1	X-11529	1135	0.2426	19.22	1.925e-71
rs1806683	2	73793320	ALMS1, DUSP11, NAT8B, TPRKB	Nacetylornithine	1699	-0.1318	-18.68	5.918e-71
rs4346412	2	73697079	ALMS1	Nacetylornithine	1698	-0.1279	-18.65	9.552e-71
rs10865398	2	73595005	ALMS1	Nacetylornithine	1656	-0.1292	-18.52	1.051e-69
rs7574291	2	73448449	ALMS1	Nacetylornithine	1723	-0.1303	-18.18	1.035e-67
rs11126417	2	73827823	DUSP11, NAT8B, TPRKB	Nacetylornithine	1721	-0.1265	-17.96	2.944e-66
rs6746971	2	73522970	ALMS1	Nacetylornithine	1663	-0.1266	-17.96	4.825e-66
rs12478346	2	73437868	ALMS1	Nacetylornithine	1706	-0.1306	-17.79	4.276e-65
rs1052161	2	73682046	ALMS1	Nacetylornithine	1648	-0.1263	-17.78	8.143e-65
rs7598660	2	73593933	ALMS1	Nacetylornithine	1707	-0.1207	-17.61	6.278e-64
rs12624267	2	73840439	DUSP11, NAT8B, TPRKB	Nacetylornithine	1721	-0.1249	-17.6	6.696e-64
rs11688718	2	73614447	ALMS1	Nacetylornithine	1722	-0.1199	-17.49	3.451e-63
rs12713798	2	73839929	DUSP11, NAT8B, TPRKB	Nacetylornithine	1691	-0.1259	-17.44	9.684e-63
rs2567603	2	73839633		Nacetylornithine	1719	-0.1607	-17.12	9.379e-61
rs10190002	2	73647562	ALMS1	Nacetylornithine	1659	-0.1203	-17.12	1.344e-60
rs6755500	2	73795741	ALMS1, DUSP11, NAT8B, TPRKB	Nacetylornithine	1695	-0.1217	-17	5.791e-60
rs3794214	12	119652628	ACADS, MLEC, UNC119B	butyrylcarnitine	1723	0.1068	16.94	1.276e-59
rs10496190	2	73492331	ALMS1	Nacetylornithine	1711	-0.1155	-16.93	1.489e-59
rs596881	6	160557229	SLC22A2	X-12798	1616	-0.1653	-16.65	1.42e-57
rs4568939	10	100106601		X-12092	1652	-0.1641	-16.63	1.652e-57
rs7598396	2	73506136	ALMS1	X-12510	1697	-0.1317	-16.45	1.527e-56
rs7607014	2	73583682	ALMS1, NAT8	X-12510	1702	-0.1285	-16.34	7.938e-56
rs11894953	2	73818139	DUSP11, NAT8B, TPRKB	Nacetylornithine	1693	-0.1176	-16.29	1.61e-55
rs13384952	2	73577467	ALMS1, NAT8	X-12510	1668	-0.1346	-16.2	6.736e-55
rs1403284	2	73580170	ALMS1, NAT8	X-12510	1697	-0.1284	-16.16	9.855e-55
rs1052162	2	73682880	ALMS1, NAT8	X-12510	1702	-0.1274	-16.14	1.299e-54
rs13391552	2	73672444	ALMS1, NAT8	X-12510	1699	-0.1292	-16.13	1.469e-54
rs4149058	12	21224481	SLCO1B1	X-11529	1129	0.2003	16.42	1.88e-54
rs17350188	2	73818350	DUSP11, NAT8B, TPRKB	Nacetylornithine	1719	-0.114	-15.96	1.372e-53
rs11884776	2	73600431	ALMS1, NAT8	X-12510	1681	-0.1285	-15.92	3.146e-53
rs17434655	2	73776597	DUSP11, NAT8B, TPRKB	Nacetylornithine	1686	-0.1158	-15.81	1.323e-52
rs6753344	2	73506646	ALMS1	X-12510	1684	-0.1262	-15.79	1.781e-52
rs1918863	2	73497989	ALMS1	X-12510	1700	-0.1249	-15.72	4.356e-52
rs16923647	12	21342662	SLCO1A2	X-11529	1134	0.2222	15.95	8.732e-52
rs2448298	6	160554025	SLC22A2	X-12798	1615	-0.1523	-15.63	2.364e-51
rs6558295	8	145211510	GPAA1, HEATR7A, OPLAH, SHARPIN	@5oxoproline	1734	-0.0611	-15.49	8.364e-51
rs3813227	2	73505475	ALMS1	X-12510	1653	-0.1253	-15.49	1.185e-50
rs6745480	2	73693563	ALMS1, NAT8	X-12510	1684	-0.1216	-15.23	3.827e-49
rs2900476	12	21227330	SLCO1B1	X-11529	1136	0.196	15.43	6.545e-49
rs4680	22	18331271	COMT	X-11593	1712	0.04945	15.14	1.127e-48
rs7585004	2	73520153	ALMS1	X-12510	1697	-0.1199	-15.04	4.199e-48
rs6710438	2	73673616	ALMS1, NAT8	X-12510	1680	-0.1207	-14.93	2.062e-47
rs6558292	8	145186631	GPAA1, HEATR7A, OPLAH, SHARPIN	@5oxoproline	1731	-0.06229	-14.85	5.188e-47
rs887829	2	234333309	UGT1A1, UGT1A10, UGT1A3, UGT1A4, UGT1A5, UGT1A6, UGT1A7, UGT1A8, UGT1A9	biliverdin	1123	0.1023	15.09	5.527e-47
rs165656	22	18328863	COMT	X-11593	1728	0.04834	14.78	1.163e-46
rs887829	2	234333309	UGT1A1, UGT1A10, UGT1A3, UGT1A4, UGT1A5, UGT1A6, UGT1A7, UGT1A8, UGT1A9	bilirubinZZ	1646	0.1551	14.8	1.334e-46
rs17009372	2	73809079		Nacetylornithine	1713	-0.1217	-14.61	1.267e-45
rs10242455	7	99078115	CPSF4, CYP3A5, CYP3A7, ZNF498	X-12063	1660	-0.2485	-14.61	1.469e-45
rs4454799	12	119801458	SPPL3	butyrylcarnitine	1729	0.09273	14.54	2.948e-45
rs11065324	12	119831178	SPPL3	butyrylcarnitine	1713	0.09437	14.52	4.169e-45
rs3883901	12	119740903	SPPL3	butyrylcarnitine	1722	0.09347	14.51	4.405e-45
rs11065311	12	119808498	SPPL3	butyrylcarnitine	1703	0.09326	14.44	1.207e-44
rs296391	19	53060346	SULT2A1	X-11440	1685	-0.1494	-14.23	1.694e-43
rs3213572	12	119689461	SPPL3	butyrylcarnitine	1712	0.09183	14.16	3.994e-43
rs12134854	1	75910194	ACADM	hexanoylcarnitine	1732	-0.08111	-14.14	4.972e-43
rs211718	1	75879263	ACADM	hexanoylcarnitine	1740	-0.08106	-14.1	8.411e-43
rs674240	12	119533318		butyrylcarnitine	1719	-0.09176	-13.97	4.511e-42
rs2047568	12	119728173	SPPL3	butyrylcarnitine	1665	0.09282	13.88	1.612e-41
rs1696357	12	119833032	SPPL3	butyrylcarnitine	1675	0.09261	13.87	1.718e-41
rs11161510	1	75982877	ACADM	hexanoylcarnitine	1743	-0.07935	-13.81	3.022e-41
rs315988	6	160580684	SLC22A2	X-12798	1606	-0.09475	-13.77	7.328e-41
rs11163924	1	75904658	ACADM	hexanoylcarnitine	1736	-0.07932	-13.66	2.098e-40
rs11161511	1	75983065	ACADM	hexanoylcarnitine	1685	-0.07978	-13.6	4.557e-40
rs12123977	1	75982342	ACADM	hexanoylcarnitine	1727	-0.07863	-13.56	7.276e-40
rs1151849	12	119824982	SPPL3	butyrylcarnitine	1726	-0.08796	-13.53	1.04e-39
rs6742078	2	234337378	UGT1A1, UGT1A10, UGT1A3, UGT1A4, UGT1A5, UGT1A6, UGT1A7, UGT1A8, UGT1A9	bilirubinZZ	1679	0.1383	13.43	3.795e-39
rs531782	12	119757630	SPPL3	butyrylcarnitine	1711	-0.08795	-13.42	3.904e-39
rs3806597	2	234302308	UGT1A1, UGT1A10, UGT1A3, UGT1A4, UGT1A5, UGT1A6, UGT1A7, UGT1A8, UGT1A9	biliverdin	1147	0.09012	13.54	7.566e-39
rs3806596	2	234302446	UGT1A1, UGT1A10, UGT1A3, UGT1A4, UGT1A5, UGT1A6, UGT1A7, UGT1A8, UGT1A9	biliverdin	1142	0.09025	13.5	1.306e-38
rs3735453	7	99067371	CPSF4, CYP3A5, ZNF498	X-12063	1659	-0.2193	-13.3	2.048e-38
rs6742078	2	234337378	UGT1A1, UGT1A10, UGT1A3, UGT1A4, UGT1A5, UGT1A6, UGT1A7, UGT1A8, UGT1A9	X-11530	1701	0.08613	13.29	2.12e-38
rs887829	2	234333309	UGT1A1, UGT1A10, UGT1A3, UGT1A4, UGT1A5, UGT1A6, UGT1A7, UGT1A8, UGT1A9	X-11530	1666	0.08817	13.29	2.302e-38
rs17008991	2	73463624		Nacetylornithine	1714	-0.1576	-13.27	2.615e-38
rs6759452	2	73731860	ALMS1, NAT8	X-12510	1681	-0.1233	-13.27	2.669e-38
rs11065283	12	119750836	SPPL3	butyrylcarnitine	1725	0.08559	13.26	2.792e-38
rs17349049	2	73382585		Nacetylornithine	1685	-0.1152	-13.23	4.366e-38
rs1146579	1	75982380	ACADM	hexanoylcarnitine	1741	-0.07489	-13.19	6.418e-38
rs316013	6	160592615	SLC22A2	X-12798	1622	-0.0911	-13.21	6.893e-38
rs316007	6	160596398	SLC22A2	X-12798	1627	-0.08895	-13.2	6.986e-38
rs13017182	2	73744512	ALMS1	X-12510	1697	-0.08944	-13.15	1.079e-37
rs4149056	12	21222816	SLCO1B1	X-11538	1736	0.1087	13.13	1.349e-37
rs4149057	12	21222866	SLCO1B1	X-11529	1137	0.1527	13.29	1.522e-37
rs6710438	2	73673616	ALMS1, NAT8	X-11787	1722	-0.04063	-13.06	2.953e-37
rs4294999	2	234300206	UGT1A1, UGT1A10, UGT1A3, UGT1A4, UGT1A5, UGT1A6, UGT1A7, UGT1A8, UGT1A9	biliverdin	1125	0.08973	13.23	3.19e-37
rs6742078	2	234337378	UGT1A1, UGT1A10, UGT1A3, UGT1A4, UGT1A5, UGT1A6, UGT1A7, UGT1A8, UGT1A9	biliverdin	1147	0.08882	13.15	6.801e-37
rs473121	12	119574122	CABP1	butyrylcarnitine	1723	-0.08427	-12.99	7.195e-37
rs12134854	1	75910194	ACADM	octanoylcarnitine	1735	-0.08345	-12.88	2.565e-36
rs515140	6	160568257	SLC22A2	X-12798	1597	-0.09072	-12.88	3.583e-36
rs211718	1	75879263	ACADM	octanoylcarnitine	1743	-0.0832	-12.84	3.916e-36
rs13391552	2	73672444	ALMS1, NAT8	X-11787	1741	-0.03995	-12.8	6.271e-36
rs776746	7	99108475	CYP3A5, CYP3A7, ZNF498	X-12063	1656	-0.2209	-12.81	6.863e-36
rs6753344	2	73506646	ALMS1	X-11787	1726	-0.03979	-12.79	7.277e-36
rs11695484	2	234319188	UGT1A1, UGT1A10, UGT1A3, UGT1A4, UGT1A5, UGT1A6, UGT1A7, UGT1A8, UGT1A9	bilirubinZZ	1655	0.1396	12.76	1.179e-35
rs4663965	2	234315343	UGT1A1, UGT1A10, UGT1A3, UGT1A4, UGT1A5, UGT1A6, UGT1A7, UGT1A8, UGT1A9	biliverdin	1130	0.08752	12.91	1.197e-35
rs7598396	2	73506136	ALMS1	X-11787	1738	-0.03987	-12.72	1.66e-35
rs1403284	2	73580170	ALMS1, NAT8	X-11787	1739	-0.03949	-12.7	2.149e-35
rs316015	6	160592254	SLC22A2	X-12798	1578	-0.08808	-12.68	3.932e-35
rs11161510	1	75982877	ACADM	octanoylcarnitine	1746	-0.08169	-12.64	4.058e-35
rs11695484	2	234319188	UGT1A1, UGT1A10, UGT1A3, UGT1A4, UGT1A5, UGT1A6, UGT1A7, UGT1A8, UGT1A9	biliverdin	1132	0.09154	12.8	4.069e-35
rs11884776	2	73600431	ALMS1, NAT8	X-11787	1721	-0.0397	-12.61	5.889e-35
rs4633	22	18330235	COMT	X-11593	1722	0.04103	12.57	9.739e-35
rs11045879	12	21273886	SLCO1B1	X-11538	1735	0.1041	12.56	1.063e-34
rs4149081	12	21269288	SLCO1B1	X-11538	1733	0.1042	12.53	1.537e-34
rs1083922	2	73557511	ALMS1	X-12510	1659	-0.08601	-12.54	1.563e-34
rs11161511	1	75983065	ACADM	octanoylcarnitine	1688	-0.08255	-12.52	1.869e-34
rs1052162	2	73682880	ALMS1, NAT8	X-11787	1744	-0.03861	-12.51	1.943e-34
rs11163924	1	75904658	ACADM	octanoylcarnitine	1739	-0.08136	-12.46	3.363e-34
rs2421574	2	73762275	ALMS1, NAT8B	X-12510	1702	-0.08453	-12.44	4.429e-34
rs2448295	6	160579381	SLC22A2	X-12798	1583	-0.08677	-12.46	4.769e-34
rs7566315	2	73645316	ALMS1	X-12510	1689	-0.08458	-12.41	6.606e-34
rs6744284	2	234290036	UGT1A1, UGT1A10, UGT1A3, UGT1A4, UGT1A5, UGT1A6, UGT1A7, UGT1A8, UGT1A9	bilirubinZZ	1624	0.1364	12.41	7.3e-34
rs7607014	2	73583682	ALMS1, NAT8	X-11787	1744	-0.03829	-12.39	7.514e-34
rs3813227	2	73505475	ALMS1	X-11787	1694	-0.03937	-12.39	8.605e-34
rs7606947	2	73763326	ALMS1, NAT8B	X-12510	1702	-0.0839	-12.37	1.051e-33
rs13384952	2	73577467	ALMS1, NAT8	X-11787	1703	-0.04055	-12.36	1.114e-33
rs12123977	1	75982342	ACADM	octanoylcarnitine	1730	-0.08062	-12.36	1.14e-33
rs4852316	2	73773166	ALMS1, DUSP11, NAT8B, TPRKB	X-12510	1701	-0.08482	-12.31	2.123e-33
rs2001133	12	119541137		butyrylcarnitine	1690	0.08111	12.3	2.421e-33
rs6706409	2	73460016	ALMS1	X-12510	1695	-0.08865	-12.29	2.469e-33
rs2286963	2	210768295	ACADL, C2orf67, RPE	X-13431	1453	0.09672	12.33	2.675e-33
rs316035	6	160616534		X-12798	1615	-0.1024	-12.23	5.83e-33
rs12052539	2	73790661	ALMS1, DUSP11, NAT8B, TPRKB	X-12510	1698	-0.08472	-12.2	7.173e-33
rs11695484	2	234319188	UGT1A1, UGT1A10, UGT1A3, UGT1A4, UGT1A5, UGT1A6, UGT1A7, UGT1A8, UGT1A9	X-11530	1679	0.08323	12.19	8.228e-33
rs3818855	1	75971373	ACADM	hexanoylcarnitine	1718	-0.07093	-12.15	1.206e-32
rs6744284	2	234290036	UGT1A1, UGT1A10, UGT1A3, UGT1A4, UGT1A5, UGT1A6, UGT1A7, UGT1A8, UGT1A9	biliverdin	1111	0.08866	12.29	1.214e-32
rs6745480	2	73693563	ALMS1, NAT8	X-11787	1726	-0.03756	-12.05	3.599e-32
rs11161620	1	76027816	MSH4, RABGGTB	hexanoylcarnitine	1741	-0.07363	-12.04	4.083e-32
rs3755319	2	234332321	UGT1A1, UGT1A10, UGT1A3, UGT1A4, UGT1A5, UGT1A6, UGT1A7, UGT1A8, UGT1A9	biliverdin	1135	0.08392	12.16	4.62e-32
rs17161692	7	98791799	ARPC1A, CPSF4	X-12063	1640	-0.2168	-12.02	5.642e-32
rs1918863	2	73497989	ALMS1	X-11787	1742	-0.03744	-12.01	5.864e-32
rs3806597	2	234302308	UGT1A1, UGT1A10, UGT1A3, UGT1A4, UGT1A5, UGT1A6, UGT1A7, UGT1A8, UGT1A9	bilirubinZZ	1677	0.1194	11.99	7.389e-32
rs4346412	2	73697079	ALMS1	X-12510	1677	-0.08236	-11.99	7.481e-32
rs3806596	2	234302446	UGT1A1, UGT1A10, UGT1A3, UGT1A4, UGT1A5, UGT1A6, UGT1A7, UGT1A8, UGT1A9	bilirubinZZ	1670	0.1201	11.99	7.711e-32
rs7585004	2	73520153	ALMS1	X-11787	1739	-0.03721	-11.97	8.654e-32
rs6714634	2	234329504	UGT1A1, UGT1A10, UGT1A3, UGT1A4, UGT1A5, UGT1A6, UGT1A7, UGT1A8, UGT1A9	X-11530	1631	0.08223	11.98	9.075e-32
rs7563561	2	234263730	UGT1A10, UGT1A5, UGT1A6, UGT1A7, UGT1A8, UGT1A9	biliverdin	1147	0.08143	12.09	9.511e-32
rs13386124	2	73625203	ALMS1	X-12510	1644	-0.08268	-11.96	1.17e-31
rs11891311	2	234304049	UGT1A10, UGT1A3, UGT1A4, UGT1A5, UGT1A6, UGT1A7, UGT1A8, UGT1A9	biliverdin	1144	0.08486	12.05	1.493e-31
rs6747145	2	73462685	ALMS1	X-12510	1687	-0.08784	-11.91	1.914e-31
rs6744284	2	234290036	UGT1A1, UGT1A10, UGT1A3, UGT1A4, UGT1A5, UGT1A6, UGT1A7, UGT1A8, UGT1A9	X-11530	1646	0.08255	11.91	2.021e-31
rs2567603	2	73839633		X-12510	1698	-0.1113	-11.89	2.21e-31
rs1881244	2	73498597	ALMS1	Nacetylornithine	1704	-0.1819	-11.88	2.399e-31
rs11126417	2	73827823	DUSP11, NAT8B, TPRKB	X-12510	1700	-0.08334	-11.87	2.717e-31
rs7608175	2	234263828	UGT1A10, UGT1A5, UGT1A6, UGT1A7, UGT1A8, UGT1A9	biliverdin	1149	0.08088	11.99	2.731e-31
rs6714634	2	234329504	UGT1A1, UGT1A10, UGT1A3, UGT1A4, UGT1A5, UGT1A6, UGT1A7, UGT1A8, UGT1A9	bilirubinZZ	1604	0.1304	11.87	3.194e-31
rs6546826	2	73453316	ALMS1	X-12510	1694	-0.08477	-11.82	4.768e-31
rs12624267	2	73840439	DUSP11, NAT8B, TPRKB	X-12510	1700	-0.08321	-11.8	6.314e-31
rs4852939	2	73710277	ALMS1	X-12510	1701	-0.08033	-11.78	7.792e-31
rs10865398	2	73595005	ALMS1	X-12510	1640	-0.08246	-11.79	7.802e-31
rs6736508	2	234260486	UGT1A10, UGT1A5, UGT1A6, UGT1A7, UGT1A8, UGT1A9	biliverdin	1142	0.08051	11.89	8.18e-31
rs6720094	2	73441584	ALMS1	X-12510	1689	-0.08485	-11.76	9.506e-31
rs7560272	2	73414993	ALMS1	X-12510	1678	-0.08682	-11.75	1.145e-30
rs4663965	2	234315343	UGT1A1, UGT1A10, UGT1A3, UGT1A4, UGT1A5, UGT1A6, UGT1A7, UGT1A8, UGT1A9	bilirubinZZ	1656	0.1185	11.7	1.869e-30
rs11065286	12	119756117	SPPL3	butyrylcarnitine	1709	-0.08007	-11.66	2.639e-30
rs12713798	2	73839929	DUSP11, NAT8B, TPRKB	X-12510	1670	-0.08354	-11.65	3.384e-30
rs1796419	12	119966022	OASL	butyrylcarnitine	1729	0.1077	11.62	4.052e-30
rs6742078	2	234337378	UGT1A1, UGT1A10, UGT1A3, UGT1A4, UGT1A5, UGT1A6, UGT1A7, UGT1A8, UGT1A9	X-11441	1584	0.08834	11.61	5.59e-30
rs12090849	1	76172849	ASB17, MSH4, RABGGTB	hexanoylcarnitine	1719	-0.07362	-11.59	6.085e-30
rs7598660	2	73593933	ALMS1	X-12510	1686	-0.07861	-11.57	7.316e-30
rs4294999	2	234300206	UGT1A1, UGT1A10, UGT1A3, UGT1A4, UGT1A5, UGT1A6, UGT1A7, UGT1A8, UGT1A9	bilirubinZZ	1640	0.1178	11.58	7.395e-30
rs1806683	2	73793320	ALMS1, DUSP11, NAT8B, TPRKB	X-12510	1678	-0.08201	-11.56	8.265e-30
rs6699682	1	76112711	ASB17, MSH4, RABGGTB	hexanoylcarnitine	1743	-0.07289	-11.55	8.676e-30
rs6714634	2	234329504	UGT1A1, UGT1A10, UGT1A3, UGT1A4, UGT1A5, UGT1A6, UGT1A7, UGT1A8, UGT1A9	biliverdin	1092	0.08378	11.66	1.057e-29
rs1146579	1	75982380	ACADM	octanoylcarnitine	1744	-0.07339	-11.46	2.309e-29
rs887829	2	234333309	UGT1A1, UGT1A10, UGT1A3, UGT1A4, UGT1A5, UGT1A6, UGT1A7, UGT1A8, UGT1A9	X-11441	1551	0.08945	11.47	2.792e-29
rs17109634	10	100145783	HPS1, PYROXD2	X-12092	1699	-0.2213	-11.42	3.74e-29
rs11189552	10	100073394		X-12092	1704	-0.09712	-11.41	4.293e-29
rs12140121	1	76227589	ASB17, MSH4, RABGGTB	hexanoylcarnitine	1744	-0.07261	-11.39	4.651e-29
rs7564935	2	234309925	UGT1A10, UGT1A3, UGT1A4, UGT1A5, UGT1A6, UGT1A7, UGT1A8, UGT1A9	biliverdin	1134	0.0826	11.5	4.863e-29
rs3806597	2	234302308	UGT1A1, UGT1A10, UGT1A3, UGT1A4, UGT1A5, UGT1A6, UGT1A7, UGT1A8, UGT1A9	X-11530	1699	0.07191	11.38	5.605e-29
rs7576824	2	73464789	ALMS1	X-12510	1641	-0.08608	-11.36	7.943e-29
rs7594485	2	73923694	STAMBP	Nacetylornithine	1717	-0.08869	-11.34	8.419e-29
rs504403	12	119617420	ACADS, MLEC	butyrylcarnitine	1652	-0.07843	-11.34	9.64e-29
rs10873788	1	76140445	ASB17, MSH4, RABGGTB	hexanoylcarnitine	1717	-0.07288	-11.3	1.278e-28
rs3813230	2	73947160		Nacetylornithine	1717	-0.08791	-11.28	1.705e-28
rs3806596	2	234302446	UGT1A1, UGT1A10, UGT1A3, UGT1A4, UGT1A5, UGT1A6, UGT1A7, UGT1A8, UGT1A9	X-11530	1694	0.07142	11.27	1.775e-28
rs11045818	12	21221028	LST-3TM12, SLCO1B1	X-11538	1709	-0.1032	-11.26	1.935e-28
rs2222411	7	99148267	CYP3A5, CYP3A7, ZNF498	X-12063	1654	-0.1741	-11.21	3.869e-28
rs6755500	2	73795741	ALMS1, DUSP11, NAT8B, TPRKB	X-12510	1674	-0.07987	-11.19	4.323e-28
rs7574291	2	73448449	ALMS1	X-12510	1702	-0.08013	-11.18	4.517e-28
rs11045819	12	21221080	SLCO1B1	X-11538	1715	-0.102	-11.16	5.993e-28
rs3764913	2	210783154	ACADL, C2orf67, RPE	X-13431	1450	0.08726	11.18	6.93e-28
rs11161620	1	76027816	MSH4, RABGGTB	octanoylcarnitine	1744	-0.07629	-11.13	7.696e-28
rs11045821	12	21223690	LST-3TM12, SLCO1B1	X-11538	1673	-0.1013	-11.13	8.732e-28
rs1052161	2	73682046	ALMS1	X-12510	1629	-0.07928	-11.1	1.154e-27
rs2862297	10	100071747		X-12092	1690	-0.09827	-11.09	1.263e-27
rs4488133	10	100149126	PYROXD2	X-12093	948	-0.1252	-11.24	1.347e-27
rs7557847	2	210841395	ACADL, C2orf67	X-13431	1418	0.09002	11.11	1.494e-27
rs4663965	2	234315343	UGT1A1, UGT1A10, UGT1A3, UGT1A4, UGT1A5, UGT1A6, UGT1A7, UGT1A8, UGT1A9	X-11530	1677	0.07144	11.05	1.862e-27
rs12134854	1	75910194	ACADM	X-11421	1721	-0.07391	-11.04	1.903e-27
rs11045825	12	21225277	LST-3TM12, SLCO1B1	X-11538	1709	-0.1005	-11.04	2.015e-27
rs316034	6	160611628		X-12798	1572	-0.09861	-11.04	2.309e-27
rs17350188	2	73818350	DUSP11, NAT8B, TPRKB	X-12510	1698	-0.07731	-11	3.164e-27
rs4294999	2	234300206	UGT1A1, UGT1A10, UGT1A3, UGT1A4, UGT1A5, UGT1A6, UGT1A7, UGT1A8, UGT1A9	X-11530	1661	0.0706	11	3.202e-27
rs11814584	10	100113602		X-12092	1710	-0.1887	-10.99	3.429e-27
rs6759452	2	73731860	ALMS1, NAT8	X-11787	1722	-0.03917	-10.98	3.551e-27
rs11688718	2	73614447	ALMS1	X-12510	1701	-0.07489	-10.99	3.571e-27
rs3755319	2	234332321	UGT1A1, UGT1A10, UGT1A3, UGT1A4, UGT1A5, UGT1A6, UGT1A7, UGT1A8, UGT1A9	X-11530	1683	0.0715	10.98	3.711e-27
rs6753320	2	234260354	UGT1A10, UGT1A5, UGT1A6, UGT1A7, UGT1A8, UGT1A9	biliverdin	1117	0.07629	11.08	4.01e-27
rs12478346	2	73437868	ALMS1	X-12510	1687	-0.08056	-10.97	4.307e-27
rs3755319	2	234332321	UGT1A1, UGT1A10, UGT1A3, UGT1A4, UGT1A5, UGT1A6, UGT1A7, UGT1A8, UGT1A9	bilirubinZZ	1661	0.1128	10.97	4.444e-27
rs211718	1	75879263	ACADM	X-11421	1728	-0.07278	-10.93	6.38e-27
rs1250876	1	75965820	ACADM, ASB17, MSH4, RABGGTB	hexanoylcarnitine	1702	0.06283	10.91	7.721e-27
rs6715325	2	234299980	UGT1A1, UGT1A10, UGT1A3, UGT1A4, UGT1A5, UGT1A6, UGT1A7, UGT1A8, UGT1A9	biliverdin	1130	0.07656	11	8.45e-27
rs7516477	1	75977090	ACADM, ASB17, MSH4, RABGGTB	hexanoylcarnitine	1736	0.06204	10.9	8.567e-27
rs10190002	2	73647562	ALMS1	X-12510	1635	-0.07598	-10.9	9.183e-27
rs1694419	1	75992389	ACADM	hexanoylcarnitine	1672	-0.06433	-10.9	9.461e-27
rs2147897	10	100137803	PYROXD2	X-12093	918	-0.124	-11.03	1.24e-26
rs16923647	12	21342662	SLCO1A2	X-11538	1729	0.09768	10.86	1.316e-26
rs13017182	2	73744512	ALMS1	X-11787	1739	-0.02879	-10.84	1.607e-26
rs11891311	2	234304049	UGT1A10, UGT1A3, UGT1A4, UGT1A5, UGT1A6, UGT1A7, UGT1A8, UGT1A9	bilirubinZZ	1675	0.1155	10.84	1.648e-26
rs1151851	12	119824522	SPPL3	butyrylcarnitine	1719	-0.07394	-10.82	1.935e-26
rs296391	19	53060346	SULT2A1	X-11244	1676	-0.1464	-10.82	2.12e-26
rs887829	2	234333309	UGT1A1, UGT1A10, UGT1A3, UGT1A4, UGT1A5, UGT1A6, UGT1A7, UGT1A8, UGT1A9	X-11793	1539	0.07591	10.81	2.591e-26
rs7896133	10	96454720	CYP2C18, CYP2C19	X-11787	1738	-0.05619	-10.75	3.965e-26
rs10193032	2	73905120	DUSP11	Nacetylornithine	1721	-0.08233	-10.74	4.182e-26
rs1357319	7	99148117	CYP3A5, CYP3A7, ZNF498	X-12063	1657	-0.1675	-10.74	4.719e-26
rs1083922	2	73557511	ALMS1	X-11787	1699	-0.02874	-10.73	4.808e-26
rs7072216	10	100146843	PYROXD2	X-12093	937	-0.1222	-10.86	5.689e-26
rs2741045	2	234244879	DNAJB3, UGT1A1, UGT1A10, UGT1A3, UGT1A4, UGT1A5, UGT1A6, UGT1A7, UGT1A8, UGT1A9	bilirubinZZ	1641	0.1194	10.68	8.441e-26
rs12123977	1	75982342	ACADM	X-11421	1715	-0.07149	-10.67	8.674e-26
rs11894953	2	73818139	DUSP11, NAT8B, TPRKB	X-12510	1672	-0.07569	-10.65	1.117e-25
rs316000	6	160562518	SLC22A2	X-12798	1560	-0.07862	-10.66	1.157e-25
rs6742078	2	234337378	UGT1A1, UGT1A10, UGT1A3, UGT1A4, UGT1A5, UGT1A6, UGT1A7, UGT1A8, UGT1A9	X-11442	1584	0.08056	10.66	1.189e-25
rs2169969	12	21226721	SLCO1B1	X-11538	1735	-0.09011	-10.64	1.216e-25
rs2859263	12	119557182	CABP1	butyrylcarnitine	1717	-0.07094	-10.62	1.513e-25
rs887829	2	234333309	UGT1A1, UGT1A10, UGT1A3, UGT1A4, UGT1A5, UGT1A6, UGT1A7, UGT1A8, UGT1A9	X-11442	1553	0.08189	10.6	2.175e-25
rs11161511	1	75983065	ACADM	X-11421	1674	-0.07158	-10.58	2.201e-25
rs6746971	2	73522970	ALMS1	X-12510	1643	-0.07539	-10.58	2.283e-25
rs2421574	2	73762275	ALMS1, NAT8B	X-11787	1744	-0.028	-10.57	2.386e-25
rs7566315	2	73645316	ALMS1	X-11787	1731	-0.02808	-10.56	2.613e-25
rs11163924	1	75904658	ACADM	X-11421	1725	-0.07094	-10.56	2.62e-25
rs12812279	12	21224307	SLCO1B1	X-11538	1686	-0.09793	-10.56	2.731e-25
rs17434655	2	73776597	DUSP11, NAT8B, TPRKB	X-12510	1668	-0.07657	-10.56	2.915e-25
rs7564935	2	234309925	UGT1A10, UGT1A3, UGT1A4, UGT1A5, UGT1A6, UGT1A7, UGT1A8, UGT1A9	bilirubinZZ	1658	0.1142	10.55	3.145e-25
rs3818855	1	75971373	ACADM	octanoylcarnitine	1721	-0.06942	-10.54	3.22e-25
rs12368199	12	119956550	OASL	butyrylcarnitine	1693	0.1015	10.54	3.483e-25
rs6699682	1	76112711	ASB17, MSH4, RABGGTB	octanoylcarnitine	1746	-0.07462	-10.53	3.519e-25
rs11161510	1	75982877	ACADM	X-11421	1731	-0.06984	-10.52	3.864e-25
rs2741045	2	234244879	DNAJB3, UGT1A1, UGT1A10, UGT1A3, UGT1A4, UGT1A5, UGT1A6, UGT1A7, UGT1A8, UGT1A9	X-11530	1662	0.07386	10.52	4.144e-25
rs509152	12	119670932		butyrylcarnitine	1683	-0.07202	-10.49	5.772e-25
rs10496190	2	73492331	ALMS1	X-12510	1690	-0.07073	-10.47	6.982e-25
rs11045872	12	21263611	SLCO1B1	X-11538	1735	-0.0867	-10.45	7.948e-25
rs7606947	2	73763326	ALMS1, NAT8B	X-11787	1744	-0.0276	-10.43	9.581e-25
rs7547056	1	76051855	ASB17, MSH4, RABGGTB	hexanoylcarnitine	1742	-0.06428	-10.41	1.12e-24
rs12090849	1	76172849	ASB17, MSH4, RABGGTB	octanoylcarnitine	1722	-0.07436	-10.41	1.172e-24
rs1303870	1	76132123	ACADM, ASB17, MSH4, RABGGTB	hexanoylcarnitine	1729	0.0587	10.4	1.256e-24
rs2741045	2	234244879	DNAJB3, UGT1A1, UGT1A10, UGT1A3, UGT1A4, UGT1A5, UGT1A6, UGT1A7, UGT1A8, UGT1A9	biliverdin	1116	0.07759	10.49	1.337e-24
rs1509569	2	210840660	C2orf67	X-13431	1454	0.08052	10.42	1.397e-24
rs7598660	2	73593933	ALMS1	X-11787	1728	-0.02733	-10.38	1.583e-24
rs7608175	2	234263828	UGT1A10, UGT1A5, UGT1A6, UGT1A7, UGT1A8, UGT1A9	bilirubinZZ	1679	0.1053	10.37	1.817e-24
rs7563561	2	234263730	UGT1A10, UGT1A5, UGT1A6, UGT1A7, UGT1A8, UGT1A9	bilirubinZZ	1678	0.105	10.36	2.013e-24
rs2687079	7	99142554	CYP3A5, CYP3A7, ZNF498	X-12063	1659	-0.1612	-10.36	2.053e-24
rs780094	2	27594741	GCKR	mannose	1702	-0.04725	-10.36	2.059e-24
rs7570090	2	210589138	C2orf67, RPE	X-13431	1418	0.08477	10.38	2.164e-24
rs10873788	1	76140445	ASB17, MSH4, RABGGTB	octanoylcarnitine	1720	-0.07464	-10.33	2.549e-24
rs7907555	10	100145800	PYROXD2	X-12093	947	-0.1206	-10.46	2.715e-24
rs2740565	7	99131411	CYP3A5, CYP3A7, ZNF498	X-12063	1657	-0.1606	-10.33	2.761e-24
rs887829	2	234333309	UGT1A1, UGT1A10, UGT1A3, UGT1A4, UGT1A5, UGT1A6, UGT1A7, UGT1A8, UGT1A9	bilirubinEE	1694	0.0939	10.32	3.035e-24
rs1250876	1	75965820	ACADM, ASB17, MSH4, RABGGTB	octanoylcarnitine	1705	0.0666	10.31	3.314e-24
rs4852316	2	73773166	ALMS1, DUSP11, NAT8B, TPRKB	X-11787	1743	-0.02763	-10.29	3.705e-24
rs17650138	1	76171475	ASB17, MSH4, RABGGTB	hexanoylcarnitine	1712	-0.06777	-10.29	3.907e-24
rs4852939	2	73710277	ALMS1	X-11787	1743	-0.0273	-10.28	4.062e-24
rs7564935	2	234309925	UGT1A10, UGT1A3, UGT1A4, UGT1A5, UGT1A6, UGT1A7, UGT1A8, UGT1A9	X-11530	1680	0.06978	10.29	4.072e-24
rs12140121	1	76227589	ASB17, MSH4, RABGGTB	octanoylcarnitine	1747	-0.07358	-10.28	4.166e-24
rs12052539	2	73790661	ALMS1, DUSP11, NAT8B, TPRKB	X-11787	1740	-0.02765	-10.22	7.172e-24
rs17272617	19	53049172		X-11440	1717	-0.1026	-10.2	9.628e-24
rs4346412	2	73697079	ALMS1	X-11787	1719	-0.02734	-10.19	1.064e-23
rs10865398	2	73595005	ALMS1	X-11787	1677	-0.02759	-10.16	1.488e-23
rs6736508	2	234260486	UGT1A10, UGT1A5, UGT1A6, UGT1A7, UGT1A8, UGT1A9	bilirubinZZ	1672	0.1036	10.15	1.544e-23
rs7516477	1	75977090	ACADM, ASB17, MSH4, RABGGTB	octanoylcarnitine	1739	0.06453	10.14	1.58e-23
rs6759892	2	234266408	UGT1A10, UGT1A5, UGT1A6, UGT1A7, UGT1A8, UGT1A9	biliverdin	1148	0.06988	10.21	1.773e-23
rs6715325	2	234299980	UGT1A1, UGT1A10, UGT1A3, UGT1A4, UGT1A5, UGT1A6, UGT1A7, UGT1A8, UGT1A9	bilirubinZZ	1655	0.1046	10.14	1.798e-23
rs10841753	12	21212637	LST-3TM12, SLCO1B1	X-11538	1710	-0.08642	-10.12	2.01e-23
rs1303870	1	76132123	ACADM, ASB17, MSH4, RABGGTB	octanoylcarnitine	1732	0.06366	10.1	2.331e-23
rs7924303	10	100145953	PYROXD2	X-12093	940	-0.1183	-10.23	2.441e-23
rs11891311	2	234304049	UGT1A10, UGT1A3, UGT1A4, UGT1A5, UGT1A6, UGT1A7, UGT1A8, UGT1A9	X-11530	1697	0.06746	10.1	2.506e-23
rs10179091	2	234322722	UGT1A1, UGT1A10, UGT1A3, UGT1A4, UGT1A5, UGT1A6, UGT1A7, UGT1A8, UGT1A9	X-11530	1648	0.06714	10.07	3.428e-23
rs2741045	2	234244879	DNAJB3, UGT1A1, UGT1A10, UGT1A3, UGT1A4, UGT1A5, UGT1A6, UGT1A7, UGT1A8, UGT1A9	X-11441	1550	0.0827	10.08	3.611e-23
rs1770887	1	76174400	ASB17, MSH4, RABGGTB	hexanoylcarnitine	1743	-0.06396	-10.05	4.048e-23
rs6744284	2	234290036	UGT1A1, UGT1A10, UGT1A3, UGT1A4, UGT1A5, UGT1A6, UGT1A7, UGT1A8, UGT1A9	X-11441	1532	0.08172	10.05	4.493e-23
rs12624267	2	73840439	DUSP11, NAT8B, TPRKB	X-11787	1742	-0.02745	-10	6.266e-23
rs1544325	22	18311668	COMT, TXNRD2	X-11593	1714	-0.03358	-9.995	6.695e-23
rs1806683	2	73793320	ALMS1, DUSP11, NAT8B, TPRKB	X-11787	1720	-0.02753	-9.99	7.025e-23
rs17110321	10	96629886	CYP2C18, CYP2C19, CYP2C9	X-11787	1739	-0.05321	-9.984	7.297e-23
rs6945984	7	99186264		X-12063	1650	-0.1434	-9.988	7.587e-23
rs11695484	2	234319188	UGT1A1, UGT1A10, UGT1A3, UGT1A4, UGT1A5, UGT1A6, UGT1A7, UGT1A8, UGT1A9	X-11441	1565	0.08012	9.987	8.253e-23
rs11688718	2	73614447	ALMS1	X-11787	1743	-0.02633	-9.958	9.368e-23
rs6742078	2	234337378	UGT1A1, UGT1A10, UGT1A3, UGT1A4, UGT1A5, UGT1A6, UGT1A7, UGT1A8, UGT1A9	X-11793	1567	0.06857	9.964	1.026e-22
rs13386124	2	73625203	ALMS1	X-11787	1679	-0.02683	-9.95	1.059e-22
rs11126417	2	73827823	DUSP11, NAT8B, TPRKB	X-11787	1742	-0.02719	-9.935	1.159e-22
rs4663965	2	234315343	UGT1A1, UGT1A10, UGT1A3, UGT1A4, UGT1A5, UGT1A6, UGT1A7, UGT1A8, UGT1A9	X-11441	1565	0.07484	9.947	1.211e-22
rs6714634	2	234329504	UGT1A1, UGT1A10, UGT1A3, UGT1A4, UGT1A5, UGT1A6, UGT1A7, UGT1A8, UGT1A9	X-11441	1521	0.08023	9.942	1.325e-22
rs17161726	7	98846331	ARPC1B, ATP5J2, BUD31, PDAP1, ZNF655	X-12063	1652	-0.2221	-9.921	1.426e-22
rs10179091	2	234322722	UGT1A1, UGT1A10, UGT1A3, UGT1A4, UGT1A5, UGT1A6, UGT1A7, UGT1A8, UGT1A9	bilirubinZZ	1623	0.1053	9.898	1.824e-22
rs7570391	2	73947341	STAMBP	Nacetylornithine	1718	-0.1635	-9.888	1.847e-22
rs7576824	2	73464789	ALMS1	X-11787	1681	-0.02904	-9.875	2.145e-22
rs4086116	10	96697192	CYP2C9	X-11787	1698	-0.03417	-9.874	2.15e-22
rs1146579	1	75982380	ACADM	X-11421	1729	-0.06471	-9.865	2.284e-22
rs4149076	12	21262411	SLCO1B1	X-11529	1116	0.1218	9.94	2.31e-22
rs2274248	10	100138532	PYROXD2	X-12093	929	-0.1231	-9.968	2.671e-22
rs2723225	2	210556463	UNC80	X-13431	1452	-0.0777	-9.861	3.034e-22
rs4646312	22	18328337	COMT	X-11593	1700	0.03389	9.813	3.792e-22
rs316025	6	160603371		X-12798	1608	-0.06404	-9.807	4.311e-22
rs4663965	2	234315343	UGT1A1, UGT1A10, UGT1A3, UGT1A4, UGT1A5, UGT1A6, UGT1A7, UGT1A8, UGT1A9	X-11442	1565	0.07313	9.799	4.821e-22
rs4149056	12	21222816	SLCO1B1	X-13429	1230	0.141	9.84	4.859e-22
rs6747145	2	73462685	ALMS1	X-11787	1728	-0.02812	-9.761	6.045e-22
rs10179091	2	234322722	UGT1A1, UGT1A10, UGT1A3, UGT1A4, UGT1A5, UGT1A6, UGT1A7, UGT1A8, UGT1A9	biliverdin	1098	0.07046	9.824	6.945e-22
rs13391552	2	73672444	ALMS1, NAT8	X-12093	948	0.1114	9.83	8.86e-22
rs3806597	2	234302308	UGT1A1, UGT1A10, UGT1A3, UGT1A4, UGT1A5, UGT1A6, UGT1A7, UGT1A8, UGT1A9	X-11441	1583	0.07198	9.724	9.575e-22
rs174548	11	61327924	FADS1, FADS2	arachidonate204n6	1730	-0.0414	-9.707	9.978e-22
rs2652822	15	61209825	LACTB, RPS27L	succinylcarnitine	1474	-0.04431	-9.725	1.049e-21
rs17110192	10	96431917	CYP2C18, CYP2C19	X-11787	1700	-0.05535	-9.701	1.082e-21
rs3806596	2	234302446	UGT1A1, UGT1A10, UGT1A3, UGT1A4, UGT1A5, UGT1A6, UGT1A7, UGT1A8, UGT1A9	X-11441	1577	0.07197	9.687	1.349e-21
rs17009372	2	73809079		X-12510	1692	-0.0793	-9.67	1.455e-21
rs1739	10	100166329	HPS1, PYROXD2	X-12093	935	-0.1114	-9.773	1.533e-21
rs7560272	2	73414993	ALMS1	X-11787	1720	-0.02765	-9.66	1.563e-21
rs6715325	2	234299980	UGT1A1, UGT1A10, UGT1A3, UGT1A4, UGT1A5, UGT1A6, UGT1A7, UGT1A8, UGT1A9	X-11530	1679	0.06264	9.652	1.735e-21
rs10496190	2	73492331	ALMS1	X-11787	1732	-0.02537	-9.647	1.748e-21
rs2070581	2	73973689	ACTG2	Nacetylornithine	1653	-0.07646	-9.644	1.889e-21
rs17277546	7	99327507	TRIM4	androsteronesulfate	1728	-0.2435	-9.628	2.076e-21
rs3830020	10	100166605	HPS1, PYROXD2	X-12093	937	-0.111	-9.737	2.103e-21
rs10197460	2	234253929	UGT1A10, UGT1A3, UGT1A4, UGT1A5, UGT1A6, UGT1A7, UGT1A8, UGT1A9	biliverdin	1138	0.06783	9.691	2.163e-21
rs6714634	2	234329504	UGT1A1, UGT1A10, UGT1A3, UGT1A4, UGT1A5, UGT1A6, UGT1A7, UGT1A8, UGT1A9	X-11442	1521	0.0771	9.64	2.182e-21
rs6706409	2	73460016	ALMS1	X-11787	1737	-0.02712	-9.619	2.24e-21
rs11695484	2	234319188	UGT1A1, UGT1A10, UGT1A3, UGT1A4, UGT1A5, UGT1A6, UGT1A7, UGT1A8, UGT1A9	X-11442	1566	0.07663	9.632	2.27e-21
rs174547	11	61327359	C11orf10, C11orf9, FADS1, FADS2, FEN1	arachidonate204n6	1731	-0.03955	-9.615	2.339e-21
rs12134854	1	75910194	ACADM	decanoylcarnitine	1728	-0.06573	-9.615	2.352e-21
rs174549	11	61327958	FADS1, FADS2	arachidonate204n6	1729	-0.04128	-9.608	2.496e-21
rs10197460	2	234253929	UGT1A10, UGT1A3, UGT1A4, UGT1A5, UGT1A6, UGT1A7, UGT1A8, UGT1A9	X-11530	1689	0.06313	9.586	3.145e-21
rs12713798	2	73839929	DUSP11, NAT8B, TPRKB	X-11787	1712	-0.02682	-9.584	3.171e-21
rs2741021	2	234176622	UGT1A10, UGT1A8	biliverdin	1105	0.06954	9.642	3.536e-21
rs211718	1	75879263	ACADM	decanoylcarnitine	1736	-0.06534	-9.563	3.769e-21
rs7547056	1	76051855	ASB17, MSH4, RABGGTB	octanoylcarnitine	1745	-0.06614	-9.56	3.832e-21
rs1052161	2	73682046	ALMS1	X-11787	1667	-0.02646	-9.562	4.005e-21
rs2023634	22	17352450		proline	1733	0.05435	9.548	4.319e-21
rs2293256	7	98895637	ARPC1B, ATP5J2, BUD31, CYP3A5, PDAP1, ZNF498, ZNF655	X-12063	1655	-0.2122	-9.551	4.467e-21
rs9991278	4	9611763	SLC2A9	urate	1706	-0.02992	-9.542	4.64e-21
rs11695484	2	234319188	UGT1A1, UGT1A10, UGT1A3, UGT1A4, UGT1A5, UGT1A6, UGT1A7, UGT1A8, UGT1A9	bilirubinEE	1703	0.08902	9.534	5.027e-21
rs1851426	7	99220872	CYP3A4	X-12063	1631	-0.2188	-9.538	5.101e-21
rs10736129	10	100161561	HPS1, PYROXD2	X-12093	949	-0.1187	-9.626	5.472e-21
rs2291075	12	21222892	SLCO1B1	X-11529	1136	0.1151	9.581	5.844e-21
rs11884776	2	73600431	ALMS1, NAT8	X-12093	936	0.11	9.617	6.139e-21
rs1126308	15	61216139	LACTB, RPS27L	succinylcarnitine	1506	-0.04248	-9.517	6.804e-21
rs6746971	2	73522970	ALMS1	X-11787	1683	-0.02612	-9.499	7.004e-21
rs9332245	10	96739171	CYP2C19, CYP2C9	X-11787	1733	-0.0504	-9.494	7.094e-21
rs4294999	2	234300206	UGT1A1, UGT1A10, UGT1A3, UGT1A4, UGT1A5, UGT1A6, UGT1A7, UGT1A8, UGT1A9	X-11441	1550	0.07154	9.502	7.545e-21
rs2723222	2	210555112	UNC80	X-13431	1453	-0.07438	-9.508	7.767e-21
rs3806596	2	234302446	UGT1A1, UGT1A10, UGT1A3, UGT1A4, UGT1A5, UGT1A6, UGT1A7, UGT1A8, UGT1A9	X-11442	1579	0.0698	9.483	8.714e-21
rs10190002	2	73647562	ALMS1	X-11787	1679	-0.02567	-9.474	8.81e-21
rs3806597	2	234302308	UGT1A1, UGT1A10, UGT1A3, UGT1A4, UGT1A5, UGT1A6, UGT1A7, UGT1A8, UGT1A9	X-11442	1583	0.06949	9.481	8.891e-21
rs11734	7	99067704	ATP5J2, CYP3A5, FAM200A, ZNF498, ZNF655	X-12063	1628	-0.1969	-9.47	9.521e-21
rs6742078	2	234337378	UGT1A1, UGT1A10, UGT1A3, UGT1A4, UGT1A5, UGT1A6, UGT1A7, UGT1A8, UGT1A9	bilirubinEE	1726	0.08459	9.462	9.552e-21
rs6759892	2	234266408	UGT1A10, UGT1A5, UGT1A6, UGT1A7, UGT1A8, UGT1A9	bilirubinZZ	1679	0.09622	9.442	1.175e-20
rs7162825	15	61226239	LACTB, RPS27L	succinylcarnitine	1505	-0.04233	-9.455	1.198e-20
rs6744284	2	234290036	UGT1A1, UGT1A10, UGT1A3, UGT1A4, UGT1A5, UGT1A6, UGT1A7, UGT1A8, UGT1A9	X-11442	1532	0.07599	9.452	1.199e-20
rs3806597	2	234302308	UGT1A1, UGT1A10, UGT1A3, UGT1A4, UGT1A5, UGT1A6, UGT1A7, UGT1A8, UGT1A9	X-11793	1566	0.06274	9.446	1.238e-20
rs17650138	1	76171475	ASB17, MSH4, RABGGTB	octanoylcarnitine	1715	-0.06948	-9.43	1.282e-20
rs6753344	2	73506646	ALMS1	X-12093	942	0.1086	9.522	1.393e-20
rs11161511	1	75983065	ACADM	decanoylcarnitine	1681	-0.06538	-9.416	1.493e-20
rs11161510	1	75982877	ACADM	decanoylcarnitine	1739	-0.06404	-9.404	1.598e-20
rs11695484	2	234319188	UGT1A1, UGT1A10, UGT1A3, UGT1A4, UGT1A5, UGT1A6, UGT1A7, UGT1A8, UGT1A9	X-11793	1547	0.06802	9.419	1.602e-20
rs2199766	12	21210793	SLCO1B1	X-11538	1700	-0.06665	-9.402	1.667e-20
rs3806596	2	234302446	UGT1A1, UGT1A10, UGT1A3, UGT1A4, UGT1A5, UGT1A6, UGT1A7, UGT1A8, UGT1A9	X-11793	1559	0.06287	9.405	1.8e-20
rs6546826	2	73453316	ALMS1	X-11787	1736	-0.02635	-9.39	1.814e-20
rs1694419	1	75992389	ACADM	octanoylcarnitine	1676	-0.06237	-9.384	1.992e-20
rs11045907	12	21301086		X-11538	1734	-0.07155	-9.378	2.028e-20
rs8468	15	61221163	LACTB, RAB8B	succinylcarnitine	1491	0.0439	9.388	2.219e-20
rs6753320	2	234260354	UGT1A10, UGT1A5, UGT1A6, UGT1A7, UGT1A8, UGT1A9	bilirubinZZ	1631	0.09768	9.371	2.325e-20
rs6720094	2	73441584	ALMS1	X-11787	1728	-0.02635	-9.359	2.43e-20
rs174547	11	61327359	C11orf10, C11orf9, FADS1, FADS2, FEN1	@1arachidonoylglycerophosphocholine	1584	-0.05788	-9.364	2.539e-20
rs4481233	4	9565177	SLC2A9	urate	1726	-0.03082	-9.346	2.717e-20
rs4345897	10	100137050	PYROXD2	X-12093	945	-0.1056	-9.431	3.066e-20
rs2567603	2	73839633		X-11787	1740	-0.03391	-9.331	3.097e-20
rs3755319	2	234332321	UGT1A1, UGT1A10, UGT1A3, UGT1A4, UGT1A5, UGT1A6, UGT1A7, UGT1A8, UGT1A9	X-11441	1568	0.07124	9.336	3.311e-20
rs17647178	1	75983112	ACADM, ASB17, MSH4, RABGGTB	hexanoylcarnitine	1744	0.05649	9.309	3.765e-20
rs2741021	2	234176622	UGT1A10, UGT1A8	bilirubinZZ	1617	0.1027	9.298	4.483e-20
rs4294999	2	234300206	UGT1A1, UGT1A10, UGT1A3, UGT1A4, UGT1A5, UGT1A6, UGT1A7, UGT1A8, UGT1A9	X-11793	1534	0.06301	9.29	5.104e-20
rs3806596	2	234302446	UGT1A1, UGT1A10, UGT1A3, UGT1A4, UGT1A5, UGT1A6, UGT1A7, UGT1A8, UGT1A9	bilirubinEE	1718	0.0801	9.275	5.151e-20
rs4149056	12	21222816	SLCO1B1	X-12063	1660	0.1016	9.278	5.22e-20
rs1052162	2	73682880	ALMS1, NAT8	X-12093	950	0.1057	9.365	5.397e-20
rs6755500	2	73795741	ALMS1, DUSP11, NAT8B, TPRKB	X-11787	1715	-0.02563	-9.263	5.744e-20
rs6754100	2	234260953	UGT1A10, UGT1A6, UGT1A7, UGT1A8, UGT1A9	biliverdin	1135	-0.06646	-9.32	5.915e-20
rs11045913	12	21307680		X-11538	1716	-0.06261	-9.258	6.033e-20
rs12131344	1	75909025	ACADM, MSH4, RABGGTB	hexanoylcarnitine	1739	0.05609	9.254	6.14e-20
rs4149081	12	21269288	SLCO1B1	X-13429	1230	0.1331	9.294	6.569e-20
rs1918863	2	73497989	ALMS1	X-12093	949	0.1058	9.342	6.593e-20
rs6449173	4	9575203	SLC2A9	urate	1741	-0.02935	-9.242	6.831e-20
rs12509955	4	9633401	SLC2A9	urate	1752	-0.0285	-9.234	7.309e-20
rs2292038	15	61236733	LACTB, RPS27L	succinylcarnitine	1496	-0.04188	-9.247	7.732e-20
rs7966613	12	21270899	SLCO1B1	X-11529	1110	0.115	9.276	8.946e-20
rs4294999	2	234300206	UGT1A1, UGT1A10, UGT1A3, UGT1A4, UGT1A5, UGT1A6, UGT1A7, UGT1A8, UGT1A9	X-11442	1551	0.06922	9.226	8.967e-20
rs11045879	12	21273886	SLCO1B1	X-13429	1229	0.1322	9.242	1.038e-19
rs174577	11	61361390	C11orf10, C11orf9, FADS1, FADS2, FEN1	@1arachidonoylglycerophosphocholine	1562	-0.05783	-9.208	1.042e-19
rs5748489	22	18307146	COMT, TXNRD2	X-11593	1720	-0.03121	-9.195	1.051e-19
rs7563561	2	234263730	UGT1A10, UGT1A5, UGT1A6, UGT1A7, UGT1A8, UGT1A9	X-11530	1700	0.05911	9.195	1.065e-19
rs11163924	1	75904658	ACADM	decanoylcarnitine	1732	-0.06328	-9.19	1.097e-19
rs3818855	1	75971373	ACADM	X-11421	1706	-0.06201	-9.185	1.159e-19
rs3806597	2	234302308	UGT1A1, UGT1A10, UGT1A3, UGT1A4, UGT1A5, UGT1A6, UGT1A7, UGT1A8, UGT1A9	bilirubinEE	1725	0.07878	9.181	1.186e-19
rs1251079	1	75962033	ACADM	hexanoylcarnitine	1743	-0.05094	-9.171	1.282e-19
rs174534	11	61306034	C11orf10, C11orf9	@1arachidonoylglycerophosphocholine	1582	-0.05644	-9.18	1.31e-19
rs7442295	4	9575478	SLC2A9	urate	1745	-0.02906	-9.163	1.381e-19
rs4514898	2	73819779		Nacetylornithine	1721	-0.1451	-9.163	1.398e-19
rs4697714	4	9752884	SLC2A9	urate	1744	-0.0292	-9.153	1.505e-19
rs1696363	12	119829585	SPPL3	butyrylcarnitine	1726	-0.06485	-9.151	1.553e-19
rs11045913	12	21307680		X-11529	1122	-0.1166	-9.209	1.577e-19
rs3755319	2	234332321	UGT1A1, UGT1A10, UGT1A3, UGT1A4, UGT1A5, UGT1A6, UGT1A7, UGT1A8, UGT1A9	X-11442	1568	0.06918	9.16	1.583e-19
rs6714634	2	234329504	UGT1A1, UGT1A10, UGT1A3, UGT1A4, UGT1A5, UGT1A6, UGT1A7, UGT1A8, UGT1A9	X-11793	1500	0.06646	9.158	1.683e-19
rs7598396	2	73506136	ALMS1	X-12093	944	0.106	9.231	1.733e-19
rs7608175	2	234263828	UGT1A10, UGT1A5, UGT1A6, UGT1A7, UGT1A8, UGT1A9	X-11530	1700	0.05889	9.136	1.788e-19
rs12123977	1	75982342	ACADM	decanoylcarnitine	1723	-0.06264	-9.118	2.073e-19
rs10197460	2	234253929	UGT1A10, UGT1A3, UGT1A4, UGT1A5, UGT1A6, UGT1A7, UGT1A8, UGT1A9	X-11441	1574	0.07021	9.128	2.088e-19
rs2729835	15	61220819	LACTB, RAB8B	succinylcarnitine	1507	0.04219	9.129	2.173e-19
rs5745347	1	76047108	ACADM, ASB17, MSH4, RABGGTB	hexanoylcarnitine	1727	0.05559	9.112	2.183e-19
rs3755319	2	234332321	UGT1A1, UGT1A10, UGT1A3, UGT1A4, UGT1A5, UGT1A6, UGT1A7, UGT1A8, UGT1A9	X-11793	1556	0.06243	9.122	2.226e-19
rs7593548	2	210556717	UNC80	X-13431	1399	-0.07455	-9.132	2.289e-19
rs174583	11	61366326	C11orf10, C11orf9, FADS1, FADS2, FEN1	arachidonate204n6	1701	-0.03772	-9.106	2.336e-19
rs174577	11	61361390	C11orf10, C11orf9, FADS1, FADS2, FEN1	arachidonate204n6	1708	-0.038	-9.103	2.393e-19
rs1403284	2	73580170	ALMS1, NAT8	X-12093	947	0.104	9.19	2.442e-19
rs2240384	7	98864980	ARPC1A, ARPC1B, ATP5J2, BUD31, CPSF4, FAM200A, PDAP1, PTCD1, ZKSCAN5, ZNF789	X-12063	1658	-0.1085	-9.103	2.461e-19
rs7607014	2	73583682	ALMS1, NAT8	X-12093	950	0.1032	9.183	2.576e-19
rs2741045	2	234244879	DNAJB3, UGT1A1, UGT1A10, UGT1A3, UGT1A4, UGT1A5, UGT1A6, UGT1A7, UGT1A8, UGT1A9	X-11442	1549	0.0741	9.101	2.681e-19
rs11161620	1	76027816	MSH4, RABGGTB	X-11421	1729	-0.06401	-9.087	2.712e-19
rs4663965	2	234315343	UGT1A1, UGT1A10, UGT1A3, UGT1A4, UGT1A5, UGT1A6, UGT1A7, UGT1A8, UGT1A9	X-11793	1546	0.06151	9.093	2.873e-19
rs10197460	2	234253929	UGT1A10, UGT1A3, UGT1A4, UGT1A5, UGT1A6, UGT1A7, UGT1A8, UGT1A9	bilirubinZZ	1668	0.09536	9.077	3.055e-19
rs1498311	1	76027314	ACADM, ASB17, MSH4, RABGGTB	hexanoylcarnitine	1743	0.05478	9.062	3.346e-19
rs7564935	2	234309925	UGT1A10, UGT1A3, UGT1A4, UGT1A5, UGT1A6, UGT1A7, UGT1A8, UGT1A9	X-11441	1564	0.07194	9.056	3.928e-19
rs2602379	2	234247801	UGT1A10, UGT1A6, UGT1A7, UGT1A8, UGT1A9	biliverdin	1135	-0.06588	-9.096	4.093e-19
rs1168954	12	119808368	SPPL3	butyrylcarnitine	1719	-0.06433	-9.032	4.405e-19
rs6736508	2	234260486	UGT1A10, UGT1A5, UGT1A6, UGT1A7, UGT1A8, UGT1A9	X-11530	1694	0.05829	9.017	5.099e-19
rs17350188	2	73818350	DUSP11, NAT8B, TPRKB	X-11787	1740	-0.0247	-9.012	5.2e-19
rs11894953	2	73818139	DUSP11, NAT8B, TPRKB	X-11787	1714	-0.025	-9.012	5.257e-19
rs7519526	1	76153542	ACADM, ASB17, MSH4, RABGGTB	octanoylcarnitine	1688	0.05775	9.01	5.427e-19
rs1770887	1	76174400	ASB17, MSH4, RABGGTB	octanoylcarnitine	1746	-0.06428	-8.998	5.872e-19
rs874432	4	9529704	SLC2A9	urate	1686	-0.02903	-9.001	5.908e-19
rs694303	12	119753007	SPPL3	butyrylcarnitine	1721	-0.06383	-8.998	5.956e-19
rs7896828	10	100160497	HPS1, PYROXD2	X-12093	922	-0.104	-9.089	6.03e-19
rs7583039	2	210858261	MYL1	X-13431	1451	-0.07103	-8.999	6.992e-19
rs6761246	2	234268178	UGT1A10, UGT1A7, UGT1A8, UGT1A9	biliverdin	1135	-0.06521	-9.029	7.284e-19
rs174583	11	61366326	C11orf10, C11orf9, FADS1, FADS2, FEN1	@1arachidonoylglycerophosphocholine	1557	-0.05629	-8.977	7.847e-19
rs1001160	1	76131179	ACADM, ASB17, MSH4, RABGGTB	hexanoylcarnitine	1736	0.05451	8.963	8.012e-19
rs2741872	7	99177712	CYP3A7	X-12063	1660	-0.1559	-8.961	8.432e-19
rs6759892	2	234266408	UGT1A10, UGT1A5, UGT1A6, UGT1A7, UGT1A8, UGT1A9	X-11530	1701	0.05768	8.958	8.452e-19
rs2041688	2	210606955	C2orf67, RPE	X-13431	1454	-0.06958	-8.975	8.577e-19
rs6699682	1	76112711	ASB17, MSH4, RABGGTB	X-11421	1731	-0.06486	-8.954	8.664e-19
rs6735154	2	210869399	MYL1	X-13431	1448	-0.07136	-8.965	9.39e-19
rs11045908	12	21301356		X-11538	1675	-0.07117	-8.947	9.503e-19
rs4551689	10	100147583	PYROXD2	X-12093	947	-0.1041	-9.026	9.791e-19
rs12090849	1	76172849	ASB17, MSH4, RABGGTB	X-11421	1707	-0.06512	-8.939	1e-18
rs6714634	2	234329504	UGT1A1, UGT1A10, UGT1A3, UGT1A4, UGT1A5, UGT1A6, UGT1A7, UGT1A8, UGT1A9	bilirubinEE	1652	0.08433	8.931	1.097e-18
rs7564935	2	234309925	UGT1A10, UGT1A3, UGT1A4, UGT1A5, UGT1A6, UGT1A7, UGT1A8, UGT1A9	X-11442	1565	0.07017	8.932	1.152e-18
rs17198547	4	9750517	SLC2A9	urate	1699	-0.02888	-8.922	1.156e-18
rs526007	12	119570267	CABP1	butyrylcarnitine	1683	-0.06193	-8.904	1.37e-18
rs1146579	1	75982380	ACADM	decanoylcarnitine	1737	-0.05973	-8.898	1.401e-18
rs2686552	12	119559809	CABP1	butyrylcarnitine	1706	-0.06078	-8.899	1.406e-18
rs4149081	12	21269288	SLCO1B1	X-12063	1658	0.09653	8.901	1.426e-18
rs11163904	1	75893796	ACADM, MSH4, RABGGTB	hexanoylcarnitine	1742	0.0538	8.892	1.465e-18
rs688402	12	119783791	SPPL3	butyrylcarnitine	1717	-0.06288	-8.891	1.501e-18
rs2687145	7	99156580	CYP3A7	X-12063	1633	-0.1443	-8.891	1.575e-18
rs7519526	1	76153542	ACADM, ASB17, MSH4, RABGGTB	hexanoylcarnitine	1685	0.05137	8.884	1.626e-18
rs1251584	1	76197028	ASB17, MSH4, RABGGTB	hexanoylcarnitine	1736	0.05365	8.88	1.629e-18
rs11045879	12	21273886	SLCO1B1	X-12063	1659	0.0962	8.876	1.755e-18
rs11735668	4	9757753		urate	1719	-0.02681	-8.863	1.905e-18
rs6736508	2	234260486	UGT1A10, UGT1A5, UGT1A6, UGT1A7, UGT1A8, UGT1A9	X-11441	1581	0.06679	8.872	1.911e-18
rs7163254	15	61226456	LACTB, RAB8B	succinylcarnitine	1508	0.0411	8.869	2.042e-18
rs7574291	2	73448449	ALMS1	X-11787	1744	-0.02476	-8.853	2.051e-18
rs10873788	1	76140445	ASB17, MSH4, RABGGTB	X-11421	1705	-0.06537	-8.855	2.052e-18
rs7669607	4	9606899	SLC2A9	urate	1739	-0.02766	-8.852	2.075e-18
rs11889646	2	210862373	MYL1	X-13431	1440	-0.07103	-8.872	2.093e-18
rs1061437	10	100166144	HPS1, PYROXD2	X-12093	935	-0.1109	-8.936	2.132e-18
rs10179091	2	234322722	UGT1A1, UGT1A10, UGT1A3, UGT1A4, UGT1A5, UGT1A6, UGT1A7, UGT1A8, UGT1A9	X-11441	1533	0.06927	8.855	2.268e-18
rs4663965	2	234315343	UGT1A1, UGT1A10, UGT1A3, UGT1A4, UGT1A5, UGT1A6, UGT1A7, UGT1A8, UGT1A9	bilirubinEE	1704	0.07738	8.841	2.319e-18
rs6489785	12	119848107		butyrylcarnitine	1727	-0.06157	-8.839	2.323e-18
rs12478346	2	73437868	ALMS1	X-11787	1726	-0.02526	-8.838	2.357e-18
rs17349049	2	73382585		X-12510	1666	-0.07492	-8.832	2.551e-18
rs6759892	2	234266408	UGT1A10, UGT1A5, UGT1A6, UGT1A7, UGT1A8, UGT1A9	X-11441	1585	0.06637	8.829	2.739e-18
rs6651108	7	98728921		X-12063	1660	-0.2285	-8.809	3.118e-18
rs13384952	2	73577467	ALMS1, NAT8	X-12093	919	0.1073	8.889	3.222e-18
rs41385645	7	98811974	ARPC1B	X-12063	1630	-0.1961	-8.805	3.288e-18
rs12372067	12	21292800	SLCO1B1	X-11529	1130	0.1053	8.851	3.293e-18
rs6710438	2	73673616	ALMS1, NAT8	X-12093	938	0.1024	8.852	4.237e-18
rs2602380	2	234249045	UGT1A10, UGT1A6, UGT1A7, UGT1A8, UGT1A9	biliverdin	1139	-0.06381	-8.814	4.469e-18
rs174534	11	61306034	C11orf10, C11orf9	arachidonate204n6	1728	-0.03587	-8.745	5.183e-18
rs12372111	12	21292943	SLCO1B1	X-11529	1130	0.1049	8.796	5.219e-18
rs10009493	4	9741145	SLC2A9	urate	1748	-0.02798	-8.739	5.413e-18
rs4385059	4	9598331	SLC2A9	urate	1716	-0.02852	-8.738	5.539e-18
rs7563561	2	234263730	UGT1A10, UGT1A5, UGT1A6, UGT1A7, UGT1A8, UGT1A9	X-11441	1584	0.0656	8.743	5.679e-18
rs4640669	4	9754831	SLC2A9	urate	1738	-0.02745	-8.722	6.291e-18
rs7587916	2	234251553	UGT1A10, UGT1A6, UGT1A7, UGT1A8, UGT1A9	biliverdin	1121	-0.06355	-8.766	6.769e-18
rs3813227	2	73505475	ALMS1	X-12093	922	0.1027	8.798	6.804e-18
rs7608175	2	234263828	UGT1A10, UGT1A5, UGT1A6, UGT1A7, UGT1A8, UGT1A9	X-11441	1584	0.06555	8.72	6.893e-18
rs4149058	12	21224481	SLCO1B1	X-11538	1723	0.06653	8.703	7.415e-18
rs10179091	2	234322722	UGT1A1, UGT1A10, UGT1A3, UGT1A4, UGT1A5, UGT1A6, UGT1A7, UGT1A8, UGT1A9	X-11442	1539	0.06716	8.698	8.505e-18
rs4294999	2	234300206	UGT1A1, UGT1A10, UGT1A3, UGT1A4, UGT1A5, UGT1A6, UGT1A7, UGT1A8, UGT1A9	bilirubinEE	1687	0.07634	8.682	9.037e-18
rs6753320	2	234260354	UGT1A10, UGT1A5, UGT1A6, UGT1A7, UGT1A8, UGT1A9	X-11441	1534	0.06709	8.681	9.869e-18
rs9332093	10	96686545	CYP2C19, CYP2C9	X-11787	1706	-0.04818	-8.656	1.113e-17
rs12140121	1	76227589	ASB17, MSH4, RABGGTB	X-11421	1732	-0.06333	-8.653	1.127e-17
rs4400721	10	100137087	PYROXD2	X-12093	948	-0.1052	-8.713	1.311e-17
rs3813230	2	73947160		X-12510	1696	-0.06451	-8.633	1.356e-17
rs6754100	2	234260953	UGT1A10, UGT1A6, UGT1A7, UGT1A8, UGT1A9	bilirubinZZ	1659	-0.08938	-8.618	1.566e-17
rs12498742	4	9553150	SLC2A9	urate	1751	-0.02646	-8.61	1.598e-17
rs2740566	7	99253341	CYP3A4	X-12063	1656	-0.2044	-8.613	1.627e-17
rs3755319	2	234332321	UGT1A1, UGT1A10, UGT1A3, UGT1A4, UGT1A5, UGT1A6, UGT1A7, UGT1A8, UGT1A9	bilirubinEE	1709	0.07591	8.566	2.354e-17
rs2014764	7	99185442		X-12063	1649	-0.1084	-8.561	2.521e-17
rs6449213	4	9603313	SLC2A9	urate	1718	-0.02884	-8.553	2.625e-17
rs358231	4	22429602	GBA3	X-11799	1481	0.1373	8.556	2.874e-17
rs174549	11	61327958	FADS1, FADS2	@1arachidonoylglycerophosphocholine	1583	-0.0555	-8.546	2.949e-17
rs6753320	2	234260354	UGT1A10, UGT1A5, UGT1A6, UGT1A7, UGT1A8, UGT1A9	X-11530	1648	0.05676	8.538	3.054e-17
rs7914401	10	100153918	HPS1, PYROXD2	X-12093	932	-0.1072	-8.611	3.071e-17
rs6745480	2	73693563	ALMS1, NAT8	X-12093	941	0.09888	8.602	3.262e-17
rs11189577	10	100109083		X-12092	1710	-0.1596	-8.515	3.612e-17
rs7675964	4	9550532	SLC2A9	urate	1755	-0.02419	-8.463	5.432e-17
rs10193032	2	73905120	DUSP11	X-12510	1700	-0.06217	-8.459	5.74e-17
rs11189600	10	100169264	HPS1, PYROXD2	X-12093	938	-0.1007	-8.531	5.783e-17
rs17434655	2	73776597	DUSP11, NAT8B, TPRKB	X-11787	1706	-0.02386	-8.449	6.235e-17
rs7585004	2	73520153	ALMS1	X-12093	948	0.09744	8.512	6.652e-17
rs2072181	7	98836407	ARPC1A, ARPC1B, ATP5J2, BUD31, CPSF4, FAM200A, PDAP1, PTCD1, ZKSCAN5, ZNF789	X-12063	1653	-0.1078	-8.438	6.976e-17
rs11891311	2	234304049	UGT1A10, UGT1A3, UGT1A4, UGT1A5, UGT1A6, UGT1A7, UGT1A8, UGT1A9	X-11441	1581	0.06623	8.439	7.159e-17
rs3818855	1	75971373	ACADM	decanoylcarnitine	1714	-0.05791	-8.429	7.283e-17
rs4149056	12	21222816	SLCO1B1	X-12456	1260	0.08351	8.443	8.406e-17
rs4529048	4	9606210	SLC2A9	urate	1719	-0.02512	-8.411	8.421e-17
rs2900476	12	21227330	SLCO1B1	X-11538	1733	0.06594	8.384	1.049e-16
rs1159215	1	76090457	ASB17, MSH4, RABGGTB	hexanoylcarnitine	1708	0.05227	8.38	1.094e-16
rs4697700	4	9554890	SLC2A9	urate	1693	-0.02664	-8.376	1.138e-16
rs17251963	4	9751659		urate	1751	-0.02677	-8.372	1.147e-16
rs17009372	2	73809079		X-11787	1734	-0.02658	-8.368	1.19e-16
rs358260	4	22397658	GBA3	X-11799	1528	0.1294	8.379	1.195e-16
rs174548	11	61327924	FADS1, FADS2	@1arachidonoylglycerophosphocholine	1584	-0.05406	-8.37	1.249e-16
rs2296435	10	100172275	HPS1, PYROXD2	X-12093	930	-0.1074	-8.432	1.291e-16
rs7594485	2	73923694	STAMBP	X-12510	1698	-0.06307	-8.356	1.329e-16
rs7587916	2	234251553	UGT1A10, UGT1A6, UGT1A7, UGT1A8, UGT1A9	bilirubinZZ	1638	-0.08764	-8.349	1.453e-16
rs4343	17	58919763	ACE	X-14189	1703	-0.05975	-8.343	1.479e-16
rs11730631	4	9902066		urate	1739	-0.0263	-8.336	1.538e-16
rs2741021	2	234176622	UGT1A10, UGT1A8	X-11530	1640	0.05791	8.338	1.579e-16
rs1694419	1	75992389	ACADM	X-11421	1660	-0.05669	-8.335	1.611e-16
rs1728918	2	27488967		mannose	1698	-0.04006	-8.329	1.659e-16
rs10953286	7	98725738		X-12063	1649	-0.1081	-8.328	1.706e-16
rs2900476	12	21227330	SLCO1B1	X-13429	1229	0.1151	8.35	1.82e-16
rs17647178	1	75983112	ACADM, ASB17, MSH4, RABGGTB	octanoylcarnitine	1747	0.05638	8.314	1.837e-16
rs6725084	2	210879217	MYL1	X-13431	1403	-0.06743	-8.334	1.842e-16
rs17328763	12	21173837	LST-3TM12, SLCO1B1	X-11538	1710	-0.07119	-8.301	2.075e-16
rs4325	17	58916932	ACE	X-14189	1691	-0.05899	-8.291	2.267e-16
rs4351	17	58923464	ACE	X-14189	1707	-0.05811	-8.283	2.394e-16
rs2403254	11	18281722	GTF2H1, HPS5	alphahydroxyisovalerate	1733	-0.05239	-8.272	2.6e-16
rs11189559	10	100092761		X-12092	1690	0.07812	8.266	2.778e-16
rs11189569	10	100106187		X-12092	1715	-0.1567	-8.263	2.817e-16
rs6744284	2	234290036	UGT1A1, UGT1A10, UGT1A3, UGT1A4, UGT1A5, UGT1A6, UGT1A7, UGT1A8, UGT1A9	X-11793	1520	0.06052	8.247	3.48e-16
rs11045787	12	21191269	LST-3TM12, SLCO1B1	X-11538	1716	-0.07013	-8.232	3.603e-16
rs11891311	2	234304049	UGT1A10, UGT1A3, UGT1A4, UGT1A5, UGT1A6, UGT1A7, UGT1A8, UGT1A9	X-11442	1582	0.06381	8.231	3.834e-16
rs17650138	1	76171475	ASB17, MSH4, RABGGTB	X-11421	1700	-0.06207	-8.221	3.969e-16
rs2147901	10	100155486	HPS1, PYROXD2	X-12093	949	-0.1024	-8.285	4.002e-16
rs12763326	10	100157386	HPS1, PYROXD2	X-12093	950	-0.1023	-8.281	4.128e-16
rs10197460	2	234253929	UGT1A10, UGT1A3, UGT1A4, UGT1A5, UGT1A6, UGT1A7, UGT1A8, UGT1A9	X-11442	1575	0.06251	8.214	4.408e-16
rs6761246	2	234268178	UGT1A10, UGT1A7, UGT1A8, UGT1A9	bilirubinZZ	1653	-0.08595	-8.208	4.488e-16
rs11161620	1	76027816	MSH4, RABGGTB	decanoylcarnitine	1737	-0.05905	-8.203	4.528e-16
rs11891311	2	234304049	UGT1A10, UGT1A3, UGT1A4, UGT1A5, UGT1A6, UGT1A7, UGT1A8, UGT1A9	X-11793	1564	0.05801	8.211	4.536e-16
rs5993883	22	18317638	COMT, TXNRD2	X-11593	1717	-0.02756	-8.195	4.848e-16
rs1495743	8	18317580		@1methylxanthine	1148	-0.09426	-8.206	6.103e-16
rs4921914	8	18316718		@1methylxanthine	1152	-0.09269	-8.184	7.206e-16
rs1396828	2	210753727	C2orf67, RPE	X-13431	1442	-0.06373	-8.148	7.983e-16
rs12131344	1	75909025	ACADM, MSH4, RABGGTB	octanoylcarnitine	1742	0.05514	8.13	8.056e-16
rs4697701	4	9555193	SLC2A9	urate	1731	-0.02384	-8.124	8.468e-16
rs7956304	12	119573834	CABP1	butyrylcarnitine	1728	0.06593	8.124	8.481e-16
rs17008991	2	73463624		X-12510	1693	-0.09561	-8.122	8.762e-16
rs6744284	2	234290036	UGT1A1, UGT1A10, UGT1A3, UGT1A4, UGT1A5, UGT1A6, UGT1A7, UGT1A8, UGT1A9	bilirubinEE	1667	0.07698	8.111	9.619e-16
rs651007	9	135143696		ADpSGEGDFXAEGGGVR	1692	0.06719	8.105	9.995e-16
rs6715325	2	234299980	UGT1A1, UGT1A10, UGT1A3, UGT1A4, UGT1A5, UGT1A6, UGT1A7, UGT1A8, UGT1A9	bilirubinEE	1704	0.07167	8.101	1.029e-15
rs7671266	4	9665474	SLC2A9	urate	1738	-0.0254	-8.097	1.046e-15
rs3745752	19	53031112	CRX	X-11440	1720	-0.07014	-8.094	1.079e-15
rs2602379	2	234247801	UGT1A10, UGT1A6, UGT1A7, UGT1A8, UGT1A9	bilirubinZZ	1655	-0.08501	-8.084	1.204e-15
rs5745347	1	76047108	ACADM, ASB17, MSH4, RABGGTB	octanoylcarnitine	1730	0.05516	8.08	1.208e-15
rs2216405	2	211325139		glycine	1721	0.04127	8.073	1.279e-15
rs358253	4	22405586	GBA3	X-11799	1516	0.125	8.081	1.306e-15
rs1770887	1	76174400	ASB17, MSH4, RABGGTB	X-11421	1731	-0.05887	-8.065	1.355e-15
rs6715325	2	234299980	UGT1A1, UGT1A10, UGT1A3, UGT1A4, UGT1A5, UGT1A6, UGT1A7, UGT1A8, UGT1A9	X-11442	1562	0.06094	8.072	1.374e-15
rs6759892	2	234266408	UGT1A10, UGT1A5, UGT1A6, UGT1A7, UGT1A8, UGT1A9	X-11442	1585	0.05966	8.039	1.755e-15
rs6736508	2	234260486	UGT1A10, UGT1A5, UGT1A6, UGT1A7, UGT1A8, UGT1A9	X-11442	1580	0.05992	8.039	1.767e-15
rs10932321	2	210847054		X-13431	1409	-0.06297	-8.038	1.915e-15
rs6558318	8	145317619	HEATR7A	@5oxoproline	1723	-0.05344	-8.021	1.925e-15
rs4698009	4	9894091		urate	1753	-0.02453	-8.015	1.994e-15
rs4149069	12	21260593	SLCO1B1	X-11529	1128	0.09662	8.052	2.059e-15
rs2417963	12	21227379	SLCO1B1	X-11529	1090	0.09969	8.054	2.098e-15
rs11045879	12	21273886	SLCO1B1	X-12456	1260	0.07925	8.036	2.127e-15
rs12510549	4	9885565		urate	1730	-0.02484	-7.988	2.482e-15
rs1498311	1	76027314	ACADM, ASB17, MSH4, RABGGTB	octanoylcarnitine	1746	0.05397	7.983	2.561e-15
rs4324	17	58916903	ACE	X-14189	1655	-0.05815	-7.98	2.704e-15
rs7564935	2	234309925	UGT1A10, UGT1A3, UGT1A4, UGT1A5, UGT1A6, UGT1A7, UGT1A8, UGT1A9	X-11793	1548	0.05716	7.98	2.82e-15
rs11045773	12	21163569	LST-3TM12, SLCO1B1	X-11538	1730	-0.06744	-7.97	2.869e-15
rs17277546	7	99327507	TRIM4	epiandrosteronesulfate	1729	-0.1717	-7.95	3.347e-15
rs6699682	1	76112711	ASB17, MSH4, RABGGTB	decanoylcarnitine	1739	-0.05898	-7.948	3.373e-15
rs7894393	10	100110862		X-12092	1713	-0.107	-7.949	3.395e-15
rs1001160	1	76131179	ACADM, ASB17, MSH4, RABGGTB	octanoylcarnitine	1739	0.05397	7.941	3.565e-15
rs12090849	1	76172849	ASB17, MSH4, RABGGTB	decanoylcarnitine	1715	-0.05928	-7.937	3.72e-15
rs4149081	12	21269288	SLCO1B1	X-12456	1258	0.07884	7.962	3.772e-15
rs11163904	1	75893796	ACADM, MSH4, RABGGTB	octanoylcarnitine	1745	0.05357	7.924	4.065e-15
rs4351	17	58923464	ACE	X-14208	1628	-0.05775	-7.914	4.575e-15
rs1039302	12	119720641	SPPL3	butyrylcarnitine	1722	-0.07234	-7.9	4.931e-15
rs1251551	1	76236265	ASB17, MSH4	hexanoylcarnitine	1726	-0.04522	-7.899	4.976e-15
rs4149058	12	21224481	SLCO1B1	X-13429	1222	0.1059	7.925	5.13e-15
rs1017545	15	61341047	RAB8B	succinylcarnitine	1473	0.03716	7.904	5.265e-15
rs662138	6	160484466	SLC22A1	isobutyrylcarnitine	1700	-0.06786	-7.889	5.41e-15
rs11891311	2	234304049	UGT1A10, UGT1A3, UGT1A4, UGT1A5, UGT1A6, UGT1A7, UGT1A8, UGT1A9	bilirubinEE	1724	0.07181	7.87	6.203e-15
rs1566660	15	61216311	LACTB	succinylcarnitine	1507	0.04026	7.879	6.287e-15
rs10873788	1	76140445	ASB17, MSH4, RABGGTB	decanoylcarnitine	1713	-0.05947	-7.866	6.464e-15
rs11045767	12	21160555	LST-3TM12, SLCO1B1	X-11538	1702	-0.06752	-7.865	6.498e-15
rs7608175	2	234263828	UGT1A10, UGT1A5, UGT1A6, UGT1A7, UGT1A8, UGT1A9	X-11442	1584	0.05837	7.86	7.054e-15
rs6736508	2	234260486	UGT1A10, UGT1A5, UGT1A6, UGT1A7, UGT1A8, UGT1A9	X-11793	1561	0.05325	7.849	7.721e-15
rs4246215	11	61320875	C11orf10, C11orf9, FADS1, FADS2, FEN1	@1arachidonoylglycerophosphocholine	1565	-0.04839	-7.844	8.022e-15
rs7563561	2	234263730	UGT1A10, UGT1A5, UGT1A6, UGT1A7, UGT1A8, UGT1A9	X-11442	1584	0.05814	7.835	8.518e-15
rs4329	17	58917190	ACE	X-14189	1697	-0.05558	-7.829	8.58e-15
rs7547056	1	76051855	ASB17, MSH4, RABGGTB	X-11421	1730	-0.05558	-7.82	9.143e-15
rs272889	5	131693277	SLC22A4, SLC22A5	isovalerylcarnitine	1725	0.04099	7.819	9.175e-15
rs4246215	11	61320875	C11orf10, C11orf9, FADS1, FADS2, FEN1	arachidonate204n6	1710	-0.03226	-7.82	9.213e-15
rs7608175	2	234263828	UGT1A10, UGT1A5, UGT1A6, UGT1A7, UGT1A8, UGT1A9	X-11793	1567	0.05272	7.821	9.535e-15
rs6715325	2	234299980	UGT1A1, UGT1A10, UGT1A3, UGT1A4, UGT1A5, UGT1A6, UGT1A7, UGT1A8, UGT1A9	X-11793	1547	0.05361	7.82	9.725e-15
rs10883094	10	100178096	HPS1	X-12093	948	-0.09532	-7.868	9.8e-15
rs7094971	10	61119570	SLC16A9	carnitine	1724	-0.02185	-7.801	1.06e-14
rs1061135	10	100179128	HPS1	X-12092	1706	0.06808	7.801	1.065e-14
rs1250876	1	75965820	ACADM, ASB17, MSH4, RABGGTB	decanoylcarnitine	1698	0.05298	7.801	1.067e-14
rs274561	5	131747127	SLC22A4, SLC22A5	isovalerylcarnitine	1724	0.04082	7.792	1.133e-14
rs7564935	2	234309925	UGT1A10, UGT1A3, UGT1A4, UGT1A5, UGT1A6, UGT1A7, UGT1A8, UGT1A9	bilirubinEE	1703	0.07173	7.789	1.164e-14
rs12140121	1	76227589	ASB17, MSH4, RABGGTB	decanoylcarnitine	1740	-0.05833	-7.787	1.167e-14
rs4149057	12	21222866	SLCO1B1	X-11538	1735	0.05321	7.784	1.203e-14
rs2741021	2	234176622	UGT1A10, UGT1A8	X-11441	1524	0.06284	7.79	1.233e-14
rs17349049	2	73382585		X-11787	1706	-0.02557	-7.781	1.242e-14
rs7563561	2	234263730	UGT1A10, UGT1A5, UGT1A6, UGT1A7, UGT1A8, UGT1A9	X-11793	1566	0.05235	7.768	1.429e-14
rs1126312	15	61214691	LACTB	succinylcarnitine	1482	0.04012	7.768	1.477e-14
rs12370666	12	21139647	LST-3TM12, SLCO1B1	X-11538	1676	-0.06671	-7.754	1.534e-14
rs11579752	1	75951282	ACADM, MSH4, RABGGTB	hexanoylcarnitine	1727	0.04739	7.732	1.789e-14
rs174547	11	61327359	C11orf10, C11orf9, FADS1, FADS2, FEN1	@1linoleoylglycerophosphoethanolamine	1733	0.04499	7.721	1.939e-14
rs952319	7	99009385	ARPC1B, BUD31, ZKSCAN5, ZNF655	X-12063	1648	-0.101	-7.724	1.946e-14
rs6753320	2	234260354	UGT1A10, UGT1A5, UGT1A6, UGT1A7, UGT1A8, UGT1A9	X-11442	1532	0.05915	7.727	1.989e-14
rs6715325	2	234299980	UGT1A1, UGT1A10, UGT1A3, UGT1A4, UGT1A5, UGT1A6, UGT1A7, UGT1A8, UGT1A9	X-11441	1562	0.05891	7.72	2.069e-14
rs10179091	2	234322722	UGT1A1, UGT1A10, UGT1A3, UGT1A4, UGT1A5, UGT1A6, UGT1A7, UGT1A8, UGT1A9	bilirubinEE	1671	0.0707	7.711	2.127e-14
rs274567	5	131742308	SLC22A4, SLC22A5	isovalerylcarnitine	1717	0.04035	7.708	2.149e-14
rs12370697	12	21139891	LST-3TM12, SLCO1B1	X-11538	1735	-0.06511	-7.706	2.17e-14
rs3751151	12	119926582	C12orf43	butyrylcarnitine	1710	-0.05453	-7.694	2.405e-14
rs2619268	6	160545968		X-12798	1617	-0.05407	-7.693	2.477e-14
rs4698029	4	9921896		urate	1715	-0.02509	-7.689	2.484e-14
rs10489070	4	9885450		urate	1752	-0.02422	-7.682	2.591e-14
rs5746636	22	17276301	DGCR6	proline	1717	-0.03047	-7.678	2.7e-14
rs1251584	1	76197028	ASB17, MSH4, RABGGTB	octanoylcarnitine	1739	0.05183	7.672	2.801e-14
rs2291076	12	21223254	SLCO1B1	X-11529	1136	-0.09129	-7.703	2.881e-14
rs5993875	22	18295326	COMT, TXNRD2	X-11593	1741	-0.02565	-7.667	2.904e-14
rs2741045	2	234244879	DNAJB3, UGT1A1, UGT1A10, UGT1A3, UGT1A4, UGT1A5, UGT1A6, UGT1A7, UGT1A8, UGT1A9	X-11793	1530	0.05738	7.668	3.092e-14
rs7135147	12	119744367	SPPL3	butyrylcarnitine	1661	-0.06995	-7.65	3.381e-14
rs7516477	1	75977090	ACADM, ASB17, MSH4, RABGGTB	decanoylcarnitine	1732	0.05102	7.644	3.483e-14
rs2845573	11	61358484	FADS2	arachidonate204n6	1722	-0.05237	-7.638	3.631e-14
rs7909297	10	100191697	HPS1	X-12092	1713	0.08869	7.638	3.642e-14
rs2539862	2	210568801	UNC80	X-13431	1418	-0.06346	-7.643	3.883e-14
rs2741021	2	234176622	UGT1A10, UGT1A8	X-11793	1516	0.05561	7.638	3.896e-14
rs4351	17	58923464	ACE	X-14205	1470	-0.04795	-7.638	3.972e-14
rs273913	5	131689055	PDLIM4, SLC22A4, SLC22A5	isovalerylcarnitine	1664	0.04078	7.618	4.296e-14
rs1159215	1	76090457	ASB17, MSH4, RABGGTB	octanoylcarnitine	1710	0.05297	7.611	4.485e-14
rs6853437	4	9614533	SLC2A9	urate	1747	-0.02365	-7.604	4.662e-14
rs2932766	19	53082236		X-11440	1734	0.0667	7.582	5.514e-14
rs1250876	1	75965820	ACADM, ASB17, MSH4, RABGGTB	X-11421	1691	0.05082	7.581	5.645e-14
rs1796812	1	76174419	ASB17, MSH4	hexanoylcarnitine	1729	-0.04394	-7.578	5.679e-14
rs4491153	10	100107044		X-12092	1709	0.07345	7.574	5.896e-14
rs4253252	4	187394452	KLKB1	bradykinindesarg9	1463	0.09777	7.584	5.932e-14
rs4346412	2	73697079	ALMS1	X-12093	937	0.07763	7.614	6.521e-14
rs2741045	2	234244879	DNAJB3, UGT1A1, UGT1A10, UGT1A3, UGT1A4, UGT1A5, UGT1A6, UGT1A7, UGT1A8, UGT1A9	bilirubinEE	1685	0.07323	7.553	6.917e-14
rs11943276	4	10012643		urate	1745	-0.02262	-7.539	7.559e-14
rs12511337	4	9921070		urate	1753	-0.02382	-7.535	7.79e-14
rs6546826	2	73453316	ALMS1	X-12093	944	0.07983	7.585	8.004e-14
rs868795	12	119855616		butyrylcarnitine	1718	0.06537	7.53	8.186e-14
rs610578	12	119678948		butyrylcarnitine	1727	-0.05486	-7.528	8.238e-14
rs999278	12	21224918	SLCO1B1	X-11529	1137	-0.08987	-7.527	1.054e-13
rs1251079	1	75962033	ACADM	octanoylcarnitine	1746	-0.04684	-7.493	1.066e-13
rs6706409	2	73460016	ALMS1	X-12093	944	0.07876	7.537	1.133e-13
rs6753320	2	234260354	UGT1A10, UGT1A5, UGT1A6, UGT1A7, UGT1A8, UGT1A9	X-11793	1515	0.052	7.487	1.19e-13
rs7516477	1	75977090	ACADM, ASB17, MSH4, RABGGTB	X-11421	1725	0.04926	7.472	1.246e-13
rs13017182	2	73744512	ALMS1	X-12093	948	0.07599	7.515	1.323e-13
rs13397133	2	73949686		Nacetylornithine	1723	-0.09372	-7.453	1.44e-13
rs1078311	1	47170815		@10undecenoate111n1	1744	0.05602	7.45	1.465e-13
rs6494392	15	61193916	LACTB	succinylcarnitine	1478	0.03901	7.456	1.518e-13
rs272842	5	131684416	PDLIM4, SLC22A4, SLC22A5	isovalerylcarnitine	1695	0.04031	7.441	1.581e-13
rs1251079	1	75962033	ACADM	X-11421	1731	-0.04717	-7.437	1.609e-13
rs1694419	1	75992389	ACADM	decanoylcarnitine	1669	-0.05147	-7.425	1.797e-13
rs7961554	12	119884627	C12orf43	butyrylcarnitine	1709	-0.05481	-7.417	1.879e-13
rs4343	17	58919763	ACE	X-14208	1624	-0.05572	-7.417	1.923e-13
rs4149081	12	21269288	SLCO1B1	X-14626	1235	0.08085	7.426	2.082e-13
rs4343	17	58919763	ACE	X-14205	1463	-0.0477	-7.401	2.275e-13
rs11721682	4	9760245	SLC2A9	urate	1705	-0.02392	-7.391	2.278e-13
rs174583	11	61366326	C11orf10, C11orf9, FADS1, FADS2, FEN1	@1arachidonoylglycerophosphoethanolamine	1699	-0.03864	-7.386	2.37e-13
rs10179091	2	234322722	UGT1A1, UGT1A10, UGT1A3, UGT1A4, UGT1A5, UGT1A6, UGT1A7, UGT1A8, UGT1A9	X-11793	1510	0.05245	7.392	2.39e-13
rs7566315	2	73645316	ALMS1	X-12093	945	0.07567	7.428	2.466e-13
rs6957987	7	98736085	ARPC1A, ARPC1B, BUD31, PDAP1	X-12063	1643	-0.1006	-7.378	2.548e-13
rs4325	17	58916932	ACE	X-14208	1614	-0.05497	-7.376	2.608e-13
rs4919209	10	100076331		X-12092	1674	-0.07585	-7.371	2.646e-13
rs174547	11	61327359	C11orf10, C11orf9, FADS1, FADS2, FEN1	@1arachidonoylglycerophosphoethanolamine	1733	-0.03819	-7.367	2.696e-13
rs2588859	15	61256899	RAB8B	succinylcarnitine	1511	0.03358	7.369	2.828e-13
rs4149056	12	21222816	SLCO1B1	X-14626	1236	0.08099	7.38	2.91e-13
rs1640299	22	18478359	DGCR8	X-11593	1718	0.02459	7.354	2.961e-13
rs2792664	1	76232033	ASB17, MSH4	hexanoylcarnitine	1709	-0.04247	-7.345	3.166e-13
rs174577	11	61361390	C11orf10, C11orf9, FADS1, FADS2, FEN1	@1arachidonoylglycerophosphoethanolamine	1709	-0.03855	-7.344	3.205e-13
rs2657879	12	55151605	GLS2, RBMS2, SPRYD4	glutamine	1732	-0.01542	-7.343	3.21e-13
rs6584185	10	100077218		X-12092	1698	-0.0806	-7.337	3.365e-13
rs11189602	10	100181485	HPS1	X-12092	1708	0.07707	7.336	3.39e-13
rs6759452	2	73731860	ALMS1, NAT8	X-12093	940	0.09448	7.38	3.494e-13
rs2602380	2	234249045	UGT1A10, UGT1A6, UGT1A7, UGT1A8, UGT1A9	bilirubinZZ	1664	-0.07703	-7.323	3.763e-13
rs11045879	12	21273886	SLCO1B1	X-14626	1235	0.07992	7.329	4.193e-13
rs11045821	12	21223690	LST-3TM12, SLCO1B1	X-11529	1096	-0.1415	-7.327	4.57e-13
rs4150581	11	18313846	GTF2H1, HPS5	alphahydroxyisovalerate	1725	-0.04696	-7.29	4.697e-13
rs11065219	12	119630602		butyrylcarnitine	1720	-0.08189	-7.285	4.876e-13
rs4665383	2	27645059	C2orf16, GPN1, ZNF512	mannose	1665	-0.03756	-7.283	5.012e-13
rs2070581	2	73973689	ACTG2	X-12510	1631	-0.05544	-7.28	5.157e-13
rs17650138	1	76171475	ASB17, MSH4, RABGGTB	decanoylcarnitine	1708	-0.05597	-7.276	5.219e-13
rs2068834	2	27693043	C2orf16, GPN1, ZNF512	mannose	1718	-0.03584	-7.274	5.282e-13
rs16895984	4	9893825		urate	1731	-0.02037	-7.272	5.349e-13
rs17272617	19	53049172		X-11244	1708	-0.09416	-7.26	5.868e-13
rs1303870	1	76132123	ACADM, ASB17, MSH4, RABGGTB	decanoylcarnitine	1725	0.04809	7.256	5.996e-13
rs7681212	4	9968062		urate	1729	-0.02209	-7.254	6.105e-13
rs7547056	1	76051855	ASB17, MSH4, RABGGTB	decanoylcarnitine	1738	-0.05238	-7.247	6.365e-13
rs4325	17	58916932	ACE	X-14205	1455	-0.04648	-7.257	6.402e-13
rs12812279	12	21224307	SLCO1B1	X-11529	1104	-0.1419	-7.275	6.553e-13
rs174534	11	61306034	C11orf10, C11orf9	@1linoleoylglycerophosphoethanolamine	1729	0.0419	7.237	6.89e-13
rs4324	17	58916903	ACE	X-14208	1579	-0.05533	-7.224	7.823e-13
rs11734783	4	9849761		urate	1735	-0.02449	-7.218	7.862e-13
rs9291642	4	9616373	SLC2A9	urate	1742	-0.02577	-7.206	8.557e-13
rs1463565	12	21226648	SLCO1B1	X-11529	1093	-0.09006	-7.234	8.809e-13
rs2524299	11	61361358	FADS2	arachidonate204n6	1709	-0.04375	-7.201	8.916e-13
rs174577	11	61361390	C11orf10, C11orf9, FADS1, FADS2, FEN1	@1linoleoylglycerophosphoethanolamine	1709	0.04258	7.199	9.043e-13
rs10193032	2	73905120	DUSP11	X-11787	1742	-0.02051	-7.192	9.458e-13
rs1303870	1	76132123	ACADM, ASB17, MSH4, RABGGTB	X-11421	1718	0.04685	7.186	9.881e-13
rs3739095	2	27410225	GTF3C2, IFT172, PPM1G, SNX17	mannose	1731	0.03265	7.174	1.075e-12
rs7313671	12	21367119	SLCO1A2	X-11538	1726	-0.05113	-7.171	1.102e-12
rs9332998	1	47176773	CYP4A11, CYP4A22, CYP4B1	@10undecenoate111n1	1730	0.05444	7.144	1.335e-12
rs11045825	12	21225277	LST-3TM12, SLCO1B1	X-11529	1122	-0.1374	-7.17	1.362e-12
rs1564348	6	160498850	SLC22A1	isobutyrylcarnitine	1711	-0.06052	-7.141	1.365e-12
rs765456	10	100104955		X-12092	1705	0.07025	7.133	1.452e-12
rs4320137	4	9682067	SLC2A9	urate	1752	-0.02415	-7.13	1.467e-12
rs274559	5	131747969	PDLIM4, SLC22A4, SLC22A5	isovalerylcarnitine	1682	0.03901	7.129	1.5e-12
rs2073746	22	18358558	ARVCF	X-11593	1740	0.02728	7.124	1.527e-12
rs2972515	19	53156790		X-11440	1692	0.06098	7.119	1.603e-12
rs1796812	1	76174419	ASB17, MSH4	X-11421	1717	-0.04701	-7.116	1.622e-12
rs174549	11	61327958	FADS1, FADS2	@1arachidonoylglycerophosphoethanolamine	1730	-0.03862	-7.115	1.629e-12
rs10023068	4	9613930	SLC2A9	urate	1753	-0.02207	-7.104	1.756e-12
rs4148988	12	21369257	SLCO1A2	X-11538	1717	-0.05133	-7.102	1.796e-12
rs1689271	1	76165450	ASB17	hexanoylcarnitine	1741	-0.04093	-7.094	1.885e-12
rs9291640	4	9616184	SLC2A9	urate	1755	-0.02199	-7.093	1.896e-12
rs10841791	12	21365781	SLCO1A2	X-11538	1735	-0.0503	-7.091	1.929e-12
rs174548	11	61327924	FADS1, FADS2	@1arachidonoylglycerophosphoethanolamine	1731	-0.03823	-7.09	1.949e-12
rs4638383	12	119674685		butyrylcarnitine	1721	-0.07094	-7.089	1.959e-12
rs1043011	12	55151307	GLS2, RBMS2, SPRYD4	glutamine	1739	-0.01488	-7.089	1.96e-12
rs4917818	10	100082158		X-12092	1666	-0.07263	-7.089	1.994e-12
rs4608811	4	9658773	SLC2A9	urate	1751	-0.02224	-7.085	2.004e-12
rs11045953	12	21346318	SLCO1A2	X-11538	1735	-0.06808	-7.08	2.09e-12
rs6759892	2	234266408	UGT1A10, UGT1A5, UGT1A6, UGT1A7, UGT1A8, UGT1A9	X-11793	1567	0.04798	7.084	2.106e-12
rs952319	7	99009385	ARPC1B, BUD31, ZKSCAN5, ZNF655	androsteronesulfate	1722	-0.1135	-7.071	2.231e-12
rs174548	11	61327924	FADS1, FADS2	@1linoleoylglycerophosphoethanolamine	1731	0.043	7.07	2.246e-12
rs1251551	1	76236265	ASB17, MSH4	X-11421	1714	-0.04595	-7.07	2.254e-12
rs8396	4	159850267	ETFDH, PPID	decanoylcarnitine	1711	-0.05031	-7.064	2.349e-12
rs13358334	5	36025563	UGT3A1	X-11445	1642	0.08772	7.065	2.363e-12
rs17008991	2	73463624		X-11787	1735	-0.03204	-7.059	2.415e-12
rs5751901	22	23322266	GGT1	cysteineglutathionedisulfide	1598	-0.05311	-7.058	2.504e-12
rs11579752	1	75951282	ACADM, MSH4, RABGGTB	octanoylcarnitine	1729	0.04822	7.052	2.543e-12
rs4325	17	58916932	ACE	X-14304	1467	-0.05359	-7.054	2.676e-12
rs1770887	1	76174400	ASB17, MSH4, RABGGTB	decanoylcarnitine	1739	-0.05244	-7.041	2.74e-12
rs2741021	2	234176622	UGT1A10, UGT1A8	X-11442	1527	0.05642	7.018	3.387e-12
rs3766197	1	47054414	CYP4A11, CYP4A22, CYP4B1	@10undecenoate111n1	1724	0.05291	6.997	3.72e-12
rs11045611	12	20990539		X-11538	1734	-0.05788	-6.994	3.81e-12
rs17097780	1	76214110		hexanoylcarnitine	1738	-0.06953	-6.992	3.864e-12
rs4351	17	58923464	ACE	X-14304	1482	-0.05235	-7	3.872e-12
rs3756669	5	36001727	UGT3A1	X-11445	1587	0.08782	6.98	4.321e-12
rs6909681	6	160389089	IGF2R	isobutyrylcarnitine	1714	0.04275	6.973	4.402e-12
rs7596691	2	210858171	MYL1	X-13431	1451	-0.05752	-6.982	4.406e-12
rs12366506	12	20970862	SLCO1B3	X-11538	1685	-0.05775	-6.971	4.499e-12
rs8396	4	159850267	ETFDH, PPID	octanoylcarnitine	1718	-0.04802	-6.97	4.512e-12
rs11045598	12	20962480		X-11538	1729	-0.05785	-6.967	4.6e-12
rs7606947	2	73763326	ALMS1, NAT8B	X-12093	950	0.07066	6.991	5.151e-12
rs174549	11	61327958	FADS1, FADS2	@1linoleoylglycerophosphoethanolamine	1731	0.0425	6.949	5.191e-12
rs4148984	12	21377463	SLCO1A2	X-11538	1731	-0.04935	-6.939	5.555e-12
rs1083922	2	73557511	ALMS1	X-12093	920	0.07182	6.981	5.63e-12
rs2169969	12	21226721	SLCO1B1	X-11529	1137	-0.1261	-6.963	5.645e-12
rs11045907	12	21301086		X-11529	1137	-0.1055	-6.961	5.726e-12
rs7705189	5	131651257	P4HA2, SLC22A4, SLC22A5	isovalerylcarnitine	1684	-0.03692	-6.934	5.817e-12
rs6826764	4	9639892	SLC2A9	urate	1753	-0.0217	-6.924	6.141e-12
rs4343	17	58919763	ACE	X-14304	1477	-0.05296	-6.923	6.595e-12
rs1251551	1	76236265	ASB17, MSH4	octanoylcarnitine	1729	-0.04435	-6.913	6.648e-12
rs11065388	12	119922185	C12orf43, HNF1A	butyrylcarnitine	1674	-0.06788	-6.907	7.011e-12
rs1017546	15	61353755	APH1B	succinylcarnitine	1504	-0.03115	-6.91	7.117e-12
rs4329	17	58917190	ACE	X-14208	1617	-0.05161	-6.904	7.233e-12
rs11045818	12	21221028	LST-3TM12, SLCO1B1	X-11529	1122	-0.1339	-6.927	7.261e-12
rs7560272	2	73414993	ALMS1	X-12093	939	0.07492	6.939	7.35e-12
rs6720094	2	73441584	ALMS1	X-12093	938	0.07346	6.938	7.434e-12
rs1796812	1	76174419	ASB17, MSH4	octanoylcarnitine	1732	-0.04476	-6.893	7.643e-12
rs13386124	2	73625203	ALMS1	X-12093	912	0.07279	6.934	7.743e-12
rs2741021	2	234176622	UGT1A10, UGT1A8	bilirubinEE	1664	0.0652	6.888	8.019e-12
rs2421574	2	73762275	ALMS1, NAT8B	X-12093	950	0.07005	6.919	8.363e-12
rs4324	17	58916903	ACE	X-14304	1434	-0.05371	-6.889	8.404e-12
rs1472955	2	210876883	MYL1	X-13431	1398	-0.0583	-6.883	8.817e-12
rs11045913	12	21307680		X-13429	1216	-0.08713	-6.891	8.894e-12
rs1689271	1	76165450	ASB17	X-11421	1729	-0.04489	-6.864	9.292e-12
rs9672258	15	61319512	APH1B, RAB8B	succinylcarnitine	1513	0.03462	6.862	9.853e-12
rs4325	17	58916932	ACE	aspartylphenylalanine	1688	-0.06079	-6.848	1.045e-11
rs12812279	12	21224307	SLCO1B1	X-13429	1199	-0.1302	-6.86	1.105e-11
rs7015323	8	145327855	HEATR7A	@5oxoproline	1725	-0.0469	-6.819	1.264e-11
rs10841753	12	21212637	LST-3TM12, SLCO1B1	X-11529	1121	-0.1178	-6.841	1.297e-11
rs16923647	12	21342662	SLCO1A2	X-13429	1226	0.1065	6.816	1.464e-11
rs472660	7	99298043	CYP3A43	X-12063	1652	-0.08568	-6.797	1.484e-11
rs7519526	1	76153542	ACADM, ASB17, MSH4, RABGGTB	X-11421	1673	0.045	6.794	1.51e-11
rs12478346	2	73437868	ALMS1	X-12093	937	0.07362	6.83	1.528e-11
rs2910400	19	53085854		X-11440	1726	0.05995	6.789	1.553e-11
rs273913	5	131689055	PDLIM4, SLC22A4, SLC22A5	@3dehydrocarnitine	1682	0.0298	6.783	1.621e-11
rs11769698	7	98696103		X-12063	1656	-0.08233	-6.782	1.646e-11
rs7967303	12	21342883	SLCO1A2	X-11538	1677	-0.06615	-6.769	1.783e-11
rs533452	6	160617752		X-12798	1574	-0.04045	-6.767	1.847e-11
rs678040	7	99284982	CYP3A43	X-12063	1596	-0.1073	-6.767	1.848e-11
rs3890011	1	47171330	CYP4A11	@10undecenoate111n1	1713	0.04203	6.761	1.873e-11
rs16923647	12	21342662	SLCO1A2	X-12063	1654	0.07889	6.755	1.973e-11
rs17647178	1	75983112	ACADM, ASB17, MSH4, RABGGTB	X-11421	1732	0.04687	6.749	2.023e-11
rs11045908	12	21301356		X-11529	1108	-0.1049	-6.77	2.089e-11
rs175165	22	18496015	DGCR8, RANBP1, TRMT2A, ZDHHC8	X-11593	1736	0.02312	6.739	2.168e-11
rs7574291	2	73448449	ALMS1	X-12093	950	0.0709	6.766	2.31e-11
rs1881244	2	73498597	ALMS1	X-12510	1682	-0.1023	-6.73	2.314e-11
rs1890246	1	47077778	CYP4A11, CYP4A22, CYP4B1	@10undecenoate111n1	1712	0.05427	6.727	2.352e-11
rs274547	5	131759203	SLC22A5	@3dehydrocarnitine	1735	-0.03824	-6.722	2.423e-11
rs4351	17	58923464	ACE	aspartylphenylalanine	1705	-0.05886	-6.715	2.553e-11
rs2638315	12	55151323	GLS2, RBMS2, SPRYD4	glutamine	1741	-0.01408	-6.712	2.585e-11
rs7519526	1	76153542	ACADM, ASB17, MSH4, RABGGTB	decanoylcarnitine	1682	0.04511	6.712	2.616e-11
rs10865398	2	73595005	ALMS1	X-12093	917	0.07059	6.745	2.709e-11
rs10076701	5	131624318	PDLIM4, SLC22A4, SLC22A5	isovalerylcarnitine	1645	0.03624	6.706	2.741e-11
rs4324	17	58916903	ACE	X-14205	1419	-0.04387	-6.71	2.813e-11
rs272889	5	131693277	SLC22A4, SLC22A5	@3dehydrocarnitine	1743	0.02852	6.676	3.3e-11
rs683369	6	160471194	SLC22A1	isobutyrylcarnitine	1735	-0.05006	-6.675	3.314e-11
rs7594485	2	73923694	STAMBP	X-11787	1738	-0.0196	-6.67	3.437e-11
rs11045819	12	21221080	SLCO1B1	X-11529	1125	-0.1303	-6.693	3.439e-11
rs2792664	1	76232033	ASB17, MSH4	X-11421	1698	-0.04396	-6.668	3.506e-11
rs174583	11	61366326	C11orf10, C11orf9, FADS1, FADS2, FEN1	@1linoleoylglycerophosphoethanolamine	1699	0.03931	6.662	3.649e-11
rs7962263	12	21357384	SLCO1A2	X-11538	1686	-0.05394	-6.662	3.658e-11
rs13243267	7	98891250	ARPC1A, BUD31, CPSF4, PDAP1, ZKSCAN5, ZNF655, ZNF789	androsteronesulfate	1699	-0.1191	-6.66	3.683e-11
rs4852939	2	73710277	ALMS1	X-12093	950	0.06762	6.693	3.73e-11
rs272878	5	131699668	SLC22A4, SLC22A5	isovalerylcarnitine	1718	0.03738	6.658	3.737e-11
rs12413935	10	85443900		X-06226	1722	-0.05911	-6.644	4.087e-11
rs5745347	1	76047108	ACADM, ASB17, MSH4, RABGGTB	X-11421	1716	0.04631	6.64	4.193e-11
rs10461715	5	36037769	UGT3A1	X-11445	1622	0.08397	6.637	4.341e-11
rs1060525	2	27489086	EIF2B4, FNDC4, GCKR, GTF3C2, IFT172, KRTCAP3, NRBP1, PPM1G, SNX17, ZNF513	mannose	1737	0.03077	6.633	4.396e-11
rs11045776	12	21169459	LST-3TM12, SLCO1B1	X-11538	1736	-0.05313	-6.625	4.635e-11
rs10832918	11	18292260	GTF2H1, HPS5	alphahydroxyisovalerate	1718	0.04294	6.618	4.86e-11
rs4149058	12	21224481	SLCO1B1	X-12063	1649	0.06585	6.61	5.183e-11
rs11688718	2	73614447	ALMS1	X-12093	949	0.06681	6.642	5.227e-11
rs1689271	1	76165450	ASB17	octanoylcarnitine	1744	-0.04258	-6.605	5.27e-11
rs4246215	11	61320875	C11orf10, C11orf9, FADS1, FADS2, FEN1	@1linoleoylglycerophosphoethanolamine	1713	0.03833	6.606	5.273e-11
rs6596075	5	131770127	SLC22A5	@3dehydrocarnitine	1743	-0.03744	-6.603	5.349e-11
rs4852316	2	73773166	ALMS1, DUSP11, NAT8B, TPRKB	X-12093	950	0.06779	6.636	5.435e-11
rs10197460	2	234253929	UGT1A10, UGT1A3, UGT1A4, UGT1A5, UGT1A6, UGT1A7, UGT1A8, UGT1A9	X-11793	1556	0.04587	6.603	5.516e-11
rs2741023	2	234181453		biliverdin	1125	0.04803	6.62	5.572e-11
rs4680	22	18331271	COMT	X-01911	1626	0.07037	6.593	5.802e-11
rs6955490	7	98812524	ARPC1A, ARPC1B, ATP5J2, BUD31, CPSF4, FAM200A, PDAP1, PTCD1, ZKSCAN5, ZNF655, ZNF789	X-12063	1655	-0.09182	-6.588	5.986e-11
rs4690909	4	159848601	ETFDH, PPID	decanoylcarnitine	1722	-0.04687	-6.584	6.06e-11
rs2900476	12	21227330	SLCO1B1	X-14626	1234	0.06854	6.596	6.259e-11
rs11045721	12	21112187	LST-3TM12, SLCO1B1	X-11538	1734	-0.05313	-6.578	6.317e-11
rs715326	2	27579265	EIF2B4, FNDC4, GCKR, GTF3C2, IFT172, KRTCAP3, NRBP1, PPM1G, SNX17, ZNF513	mannose	1679	0.03171	6.579	6.319e-11
rs2900476	12	21227330	SLCO1B1	X-12456	1258	0.06282	6.591	6.424e-11
rs2169969	12	21226721	SLCO1B1	X-13429	1230	-0.1129	-6.592	6.424e-11
rs6499165	16	66883701	PRMT7, SLC7A6, SLC7A6OS	glutaroylcarnitine	1675	0.03404	6.575	6.485e-11
rs6747145	2	73462685	ALMS1	X-12093	937	0.07143	6.609	6.502e-11
rs11045872	12	21263611	SLCO1B1	X-11529	1137	-0.115	-6.59	6.721e-11
rs10190002	2	73647562	ALMS1	X-12093	926	0.06832	6.603	6.794e-11
rs6820756	4	9671947	SLC2A9	urate	1749	-0.01948	-6.559	7.102e-11
rs2293572	2	27582281	EIF2B4, FNDC4, GCKR, GTF3C2, IFT172, KRTCAP3, NRBP1, PPM1G, SNX17, ZNF513	mannose	1707	0.03145	6.551	7.532e-11
rs1001160	1	76131179	ACADM, ASB17, MSH4, RABGGTB	X-11421	1724	0.04559	6.55	7.576e-11
rs4329	17	58917190	ACE	aspartylphenylalanine	1694	-0.05794	-6.549	7.648e-11
rs174589	11	61372379	FADS2	@1arachidonoylglycerophosphocholine	1569	-0.05065	-6.55	7.783e-11
rs4329	17	58917190	ACE	X-14304	1474	-0.04962	-6.552	7.848e-11
rs4774474	15	61192633	LACTB, TPM1	succinylcarnitine	1510	0.03508	6.547	8.005e-11
rs2293571	2	27582984	EIF2B4, FNDC4, GCKR, GTF3C2, IFT172, KRTCAP3, NRBP1, PPM1G, SNX17, ZNF513	mannose	1725	0.03104	6.54	8.077e-11
rs11045913	12	21307680		X-14626	1222	-0.05961	-6.55	8.456e-11
rs4698050	4	10019846		urate	1742	-0.01974	-6.531	8.571e-11
rs2652789	15	61202276	LACTB	succinylcarnitine	1473	0.03428	6.536	8.709e-11
rs7598660	2	73593933	ALMS1	X-12093	946	0.06659	6.562	8.724e-11
rs11045821	12	21223690	LST-3TM12, SLCO1B1	X-13429	1183	-0.1211	-6.543	8.957e-11
rs17102644	1	47090987	CYP4A11, CYP4A22, CYP4B1	@10undecenoate111n1	1742	0.05236	6.524	8.958e-11
rs272872	5	131703763	SLC22A4, SLC22A5	isovalerylcarnitine	1702	0.03676	6.51	9.855e-11
rs12131344	1	75909025	ACADM, MSH4, RABGGTB	X-11421	1727	0.04519	6.508	9.976e-11
rs3813230	2	73947160		X-11787	1738	-0.01891	-6.506	1.005e-10
rs272842	5	131684416	PDLIM4, SLC22A4, SLC22A5	@3dehydrocarnitine	1712	0.02877	6.506	1.013e-10
rs674021	12	119732967	SPPL3	butyrylcarnitine	1702	-0.05052	-6.496	1.081e-10
rs274567	5	131742308	SLC22A4, SLC22A5	@3dehydrocarnitine	1735	0.02771	6.488	1.131e-10
rs274554	5	131752849	SLC22A5	@3dehydrocarnitine	1740	-0.03675	-6.488	1.131e-10
rs274561	5	131747127	SLC22A4, SLC22A5	@3dehydrocarnitine	1742	0.0277	6.484	1.158e-10
rs2708100	12	119972128		butyrylcarnitine	1704	0.0519	6.485	1.158e-10
rs4665969	2	27428457	EIF2B4, FNDC4, GCKR, GTF3C2, IFT172, KRTCAP3, NRBP1, PPM1G, SNX17, ZNF513	mannose	1725	0.02956	6.48	1.193e-10
rs1159215	1	76090457	ASB17, MSH4, RABGGTB	X-11421	1697	0.04615	6.48	1.2e-10
rs501275	7	99279899	CYP3A43	X-12063	1650	-0.1008	-6.477	1.231e-10
rs17647178	1	75983112	ACADM, ASB17, MSH4, RABGGTB	decanoylcarnitine	1740	0.04575	6.472	1.257e-10
rs1498311	1	76027314	ACADM, ASB17, MSH4, RABGGTB	X-11421	1731	0.04465	6.461	1.353e-10
rs7608175	2	234263828	UGT1A10, UGT1A5, UGT1A6, UGT1A7, UGT1A8, UGT1A9	bilirubinEE	1726	0.05637	6.451	1.441e-10
rs174547	11	61327359	C11orf10, C11orf9, FADS1, FADS2, FEN1	eicosapentaenoateEPA205n3	1730	-0.04007	-6.446	1.486e-10

## Sheet: eQTLs hits in GTEx
GWAS data								GTEx eQTLs
SNP	CHR	BP	Locus	Metabolite (most significant)	p-value			Expression gene	p-value
rs2147901	10	100155486	HPS1, PYROXD2	X-12092	1.3e-117			PYROXD2	8.87e-36
rs10242455	7	99078115	CPSF4, CYP3A5, CYP3A7, ZNF498	X-12063	1.47e-45			CYP3A5	3.35e-22
rs776746	7	99108475	CYP3A5, CYP3A7, ZNF498	X-12063	6.86e-36			CYP3A5	2.1e-14
rs1696363	12	119829585	SPPL3	butyrylcarnitine	1.55e-19			SPPL3	3.15e-10
rs1168954	12	119808368	SPPL3	butyrylcarnitine	4.41e-19			SPPL3	3.15e-10
rs694303	12	119753007	SPPL3	butyrylcarnitine	5.96e-19			SPPL3	3.15e-10
rs688402	12	119783791	SPPL3	butyrylcarnitine	1.5e-18			SPPL3	3.58e-10
rs674021	12	119732967	SPPL3	butyrylcarnitine	1.08e-10			SPPL3	2.91e-09
rs1151849	12	119824982	SPPL3	butyrylcarnitine	1.04e-39			SPPL3	3.14e-08
rs531782	12	119757630	SPPL3	butyrylcarnitine	3.9e-39			SPPL3	3.14e-08
rs504403	12	119617420	ACADS, MLEC	butyrylcarnitine	9.64e-29			LPPR1	3.18e-08
rs6489785	12	119848107		butyrylcarnitine	2.32e-18			SPPL3	3.45e-08
rs5751901	22	23322266	GGT1	cysteineglutathionedisulfide	2.5e-12			GGT1	3.2e-07
rs10431384	12	119611730	ACADS, MLEC	butyrylcarnitine	5.32e-123			ACADS	1.01e-06
rs17350188	2	73818350	DUSP11, NAT8B, TPRKB	N-acetylornithine	1.37e-53			TPRKB	4.41e-06
rs6955490	7	98812524	ARPC1A, ARPC1B, ATP5J2, BUD31, CPSF4, FAM200A, PDAP1, PTCD1, ZKSCAN5, ZNF655, ZNF789	X-12063	5.99e-11			PILRB	6.14762e-06
rs11065219	12	119630602		butyrylcarnitine	4.88e-13			KDM2B	7.17646e-06
