# Supplementary material for: Mining the Unknown: A Systems Approach to Metabolite Identification Combining Genetic and Metabolic Information
Source: PLoS Genet. 2012 Oct 18;8(10):e1003005. doi: 10.1371/journal.pgen.1003005 (PMC3475673; doi:10.1371/journal.pgen.1003005)
Supplement: Dataset S1 — ZIP archive containing Excel sheets and .graphml files for the GGM and GWAS results, as well as detailed pathway annotations. (ZIP) [file pgen.1003005.s001.zip › readme.txt]

Web: http://www.helmholtz-muenchen.de/cmb/unknowns

Files in this archive
=====================

GGM.xlsx, GGM.graphml              - Gaussian graphical model (GGM) including both known and unknown metabolites 
GWAS.xlsx, GWAS_withgenes.graphml  - Genome-wide association study (GWAS) results
GGM_GWAS_withgenes.graphml         - GGM and GWAS combined
metabolites_pathways.xlsx          - Metabolite list, imported metabolic pathways, excluded cofactors
