# Supplementary material for: Mining the Unknown: A Systems Approach to Metabolite Identification Combining Genetic and Metabolic Information
Source: PLoS Genet. 2012 Oct 18;8(10):e1003005. doi: 10.1371/journal.pgen.1003005 (PMC3475673; doi:10.1371/journal.pgen.1003005)
Supplement: Table S1 — Systematic classifications for 106 unknown metabolites. (XLS) [file pgen.1003005.s003.xls]

## Sheet: Functional classification
Unknown	Association type	Association partner	Details	Pathway annotation	Pathway	Prediction
X-01911	GGM	piperine	network distance=1	sub-pathway	Food component/Plant	xenobiotic compound
X-01911	genetic	COMT	p-value=1.35e-037	GO	GO:0042136: neurotransmitter biosynthetic process GO:0006805: xenobiotic metabolic process GO:0007268: synaptic transmission GO:0007565: female pregnancy GO:0007612: learning GO:0008210: estrogen metabolic process GO:0042493: response to drug GO:0014070: response to organic cyclic compound GO:0032259: methylation GO:0032496: response to lipopolysaccharide GO:0042135: neurotransmitter catabolic pr…
X-01911	genetic	COMT	p-value=1.35e-037	KEGG	hsa00140: Steroid hormone biosynthesis hsa00350: Tyrosine metabolism hsa01100: Metabolic pathways hsa04728: Dopaminergic synapse
X-02249	GGM	@3carboxy4methyl5propyl2furanpropanoateCMPF	network distance=1	sub-pathway	Fatty acid, furan, dicarboxylate	fatty acid
X-02249	GGM	eicosapentaenoateEPA205n3	network distance=1	sub-pathway	Short chain fatty acid
X-02269	GGM	@3carboxy4methyl5propyl2furanpropanoateCMPF	network distance=1	sub-pathway	Fatty acid, furan, dicarboxylate	fatty acid
X-02973	GGM	ascorbateVitaminC	network distance=1	sub-pathway	Ascorbate and aldarate metabolism	carbohydrate/sugar
X-02973	GGM	erythrose	network distance=1	sub-pathway	Fructose, mannose, galactose, starch, and sucrose metabolism
X-03088	GGM	arginine	network distance=1	sub-pathway	Urea cycle; arginine-, proline-, metabolism	Urea cycle; arginine-, proline-, metabolism
X-03094	GGM	cholesterol	network distance=1	sub-pathway	Sterol/Steroid	steroid
X-04357	GGM	erythrose	network distance=1	sub-pathway	Fructose, mannose, galactose, starch, and sucrose metabolism	carbohydrate/sugar
X-04495	GGM	@2aminobutyrate	network distance=1	sub-pathway	Butanoate metabolism	butanoate / creatine / thio amino acid metabolism
X-04495	GGM	@2hydroxybutyrateAHB	network distance=1	sub-pathway	Cysteine, methionine, SAM, taurine metabolism
X-04495	GGM	creatine	network distance=1	sub-pathway	Creatine metabolism
X-04498	GGM	caffeine	network distance=3	sub-pathway	Xanthine metabolism	xenobiotic compound
X-04498	GGM	quinate	network distance=3	sub-pathway	Food component/Plant
X-05426	GGM	caffeine	network distance=2	sub-pathway	Xanthine metabolism	xenobiotic compound
X-05426	GGM	quinate	network distance=2	sub-pathway	Food component/Plant
X-06126	GGM	pcresolsulfate	network distance=1	sub-pathway	Phenylalanine & tyrosine metabolism	phenylalanine & tyrosine metabolism
X-06227	GGM	acetylphosphate	network distance=1	sub-pathway	Oxidative phosphorylation	oxidative phosphorylation
X-06246	GGM	alanine	network distance=1	sub-pathway	Alanine and aspartate metabolism	alanine and aspartate metabolism
X-06267	GGM	citrulline	network distance=1	sub-pathway	Urea cycle; arginine-, proline-, metabolism	urea cycle; arginine-, proline-, metabolism
X-06307	GGM	aspartylphenylalanine	network distance=2	sub-pathway	Dipeptide	dipeptide
X-06307	GGM	cysteineglutathionedisulfide	network distance=2	sub-pathway	Glutathione metabolism
X-06307	GGM	DSGEGDFXAEGGGVR	network distance=2	sub-pathway	Fibrinogen cleavage peptide
X-08402	GGM	cholesterol	network distance=3	sub-pathway	Sterol/Steroid	steroid
X-08988	GGM	glycine	network distance=1	sub-pathway	Glycine, serine and threonine metabolism	glycine, serine and threonine metabolism
X-09706	GGM	@2hydroxyisobutyrate	network distance=1	sub-pathway	Valine, leucine and isoleucine metabolism	urea cycle / amino acid metabolism
X-09706	GGM	urea	network distance=1	sub-pathway	Urea cycle; arginine-, proline-, metabolism
X-09789	GGM	caffeine	network distance=2	sub-pathway	Xanthine metabolism	xenobiotic compound
X-09789	GGM	quinate	network distance=2	sub-pathway	Food component/Plant
X-10419	GGM	cholesterol	network distance=1	sub-pathway	Sterol/Steroid	steroid
X-10500	GGM	cholesterol	network distance=1	sub-pathway	Sterol/Steroid	steroid
X-10506	GGM	aspartate	network distance=1	sub-pathway	Alanine and aspartate metabolism	central energy metabolism or alanine/aspartate metabolism
X-10506	GGM	glucose	network distance=1	sub-pathway	Glycolysis, gluconeogenesis, pyruvate metabolism
X-10510	GGM	cholesterol	network distance=2	sub-pathway	Sterol/Steroid	steroid
X-10810	GGM	hypoxanthine	network distance=1	sub-pathway	Purine metabolism, (hypo)xanthine/inosine containing	xanthine derivative
X-11244	GGM	dehydroisoandrosteronesulfateDHEAS	network distance=1	sub-pathway	Sterol/Steroid	steroid
X-11244	GGM	epiandrosteronesulfate	network distance=1	sub-pathway	Sterol/Steroid
X-11244	genetic	SULT2A1	p-value=8.86e-022	GO	GO:0006805: xenobiotic metabolic process GO:0007586: digestion GO:0008202: steroid metabolic process GO:0030573: bile acid catabolic process GO:0044255: cellular lipid metabolic process GO:0050427: 3'-phosphoadenosine 5'-phosphosulfate metabolic process GO:0051923: sulfation GO:0008146: sulfotransferase activity GO:0008146: sulfotransferase activity GO:0016740: transferase activity GO:0047704: bi…
X-11244	genetic	SULT2A1	p-value=8.86e-022	KEGG	hsa00980: Metabolism of xenobiotics by cytochrome P450 hsa04976: Bile secretion
X-11255	GGM	@2methylbutyroylcarnitine	network distance=1	sub-pathway	Carnitine metabolism	carnitine or benzoate metabolism
X-11255	GGM	@4vinylphenolsulfate	network distance=1	sub-pathway	Benzoate metabolism
X-11261	GGM	@10undecenoate111n1	network distance=1	sub-pathway	Short chain fatty acid	fatty acid
X-11261	GGM	linolenatealphaorgamma183n3or6	network distance=1	sub-pathway	Short chain fatty acid
X-11319	GGM	@3methoxytyrosine	network distance=1	sub-pathway	Phenylalanine & tyrosine metabolism	fatty acid
X-11319	GGM	margarate170	network distance=1	sub-pathway	Short chain fatty acid
X-11334	GGM	pipecolate	network distance=1	sub-pathway	Lysine metabolism	lysine metabolism
X-11381	GGM	@3dehydrocarnitine	network distance=2	sub-pathway	Carnitine metabolism	acylcarnitine
X-11421	GGM	hexanoylcarnitine	network distance=1	sub-pathway	Carnitine metabolism	acylcarnitine
X-11421	GGM	linoleate182n6	network distance=1	sub-pathway	Short chain fatty acid
X-11421	GGM	octanoylcarnitine	network distance=1	sub-pathway	Carnitine metabolism
X-11421	genetic	ACADM	p-value=1.35e-027	GO	GO:0055114: oxidation-reduction process GO:0006635: fatty acid beta-oxidation GO:0006635: fatty acid beta-oxidation GO:0019254: carnitine metabolic process, CoA-linked GO:0033539: fatty acid beta-oxidation using acyl-CoA dehydrogenase GO:0033539: fatty acid beta-oxidation using acyl-CoA dehydrogenase GO:0044255: cellular lipid metabolic process GO:0045329: carnitine biosynthetic process GO:005179…
X-11421	genetic	ACADM	p-value=1.35e-027	KEGG	hsa00071: Fatty acid metabolism hsa00280: Valine, leucine and isoleucine degradation hsa00410: beta-Alanine metabolism hsa00640: Propanoate metabolism hsa01100: Metabolic pathways hsa03320: PPAR signaling pathway
X-11422	GGM	hypoxanthine	network distance=1	sub-pathway	Purine metabolism, (hypo)xanthine/inosine containing	xanthine derivative
X-11422	GGM	urate	network distance=1	sub-pathway	Purine metabolism, urate metabolism
X-11422	GGM	xanthine	network distance=1	sub-pathway	Purine metabolism, (hypo)xanthine/inosine containing
X-11438	GGM	@10undecenoate111n1	network distance=1	sub-pathway	Short chain fatty acid	fatty acid
X-11440	GGM	epiandrosteronesulfate	network distance=1	sub-pathway	Sterol/Steroid	steroid
X-11440	genetic	SULT2A1	p-value=8.86e-022	GO	GO:0006805: xenobiotic metabolic process GO:0007586: digestion GO:0008202: steroid metabolic process GO:0030573: bile acid catabolic process GO:0044255: cellular lipid metabolic process GO:0050427: 3'-phosphoadenosine 5'-phosphosulfate metabolic process GO:0051923: sulfation GO:0008146: sulfotransferase activity GO:0008146: sulfotransferase activity GO:0016740: transferase activity GO:0047704: bi…
X-11440	genetic	SULT2A1	p-value=8.86e-022	KEGG	hsa00980: Metabolism of xenobiotics by cytochrome P450 hsa04976: Bile secretion
X-11441	GGM	bilirubinZZ	network distance=2	sub-pathway	Hemoglobin and porphyrin metabolism	heme metabolism
X-11441	genetic	UGT1A	p-value=1.13e-048
X-11442	GGM	bilirubinZZ	network distance=1	sub-pathway	Hemoglobin and porphyrin metabolism	heme metabolism
X-11442	genetic	UGT1A	p-value=1.13e-048
X-11443	GGM	dehydroisoandrosteronesulfateDHEAS	network distance=1	sub-pathway	Sterol/Steroid	steroid
X-11443	GGM	epiandrosteronesulfate	network distance=1	sub-pathway	Sterol/Steroid
X-11444	GGM	cortisol	network distance=2	sub-pathway	Sterol/Steroid	steroid
X-11445	GGM	epiandrosteronesulfate	network distance=2	sub-pathway	Sterol/Steroid	steroid
X-11445	genetic	UGT3A1	p-value=5.80e-011	GO	GO:0008152: metabolic process GO:0015020: glucuronosyltransferase activity
X-11450	GGM	dehydroisoandrosteronesulfateDHEAS	network distance=1	sub-pathway	Sterol/Steroid	steroid
X-11452	GGM	piperine	network distance=1	sub-pathway	Food component/Plant	xenobiotic compound
X-11469	GGM	@3carboxy4methyl5propyl2furanpropanoateCMPF	network distance=2	sub-pathway	Fatty acid, furan, dicarboxylate	fatty acid derivative
X-11470	GGM	cortisol	network distance=1	sub-pathway	Sterol/Steroid	steroid
X-11529	genetic	SLCO1B1	p-value=2.95e-037	GO	GO:0006811: ion transport GO:0008206: bile acid metabolic process GO:0015711: organic anion transport GO:0015721: bile acid and bile salt transport GO:0043252: sodium-independent organic anion transport GO:0055085: transmembrane transport GO:0070327: thyroid hormone transport GO:0005215: transporter activity GO:0015125: bile acid transmembrane transporter activity GO:0015347: sodium-independent o…	bile acid pathway
X-11529	genetic	SLCO1B1	p-value=2.95e-037	KEGG	hsa04976: Bile secretion
X-11530	GGM	bilirubinZZ	network distance=1	sub-pathway	Hemoglobin and porphyrin metabolism	heme metabolism
X-11530	genetic	UGT1A	p-value=1.13e-048
X-11537	GGM	choline	network distance=2	sub-pathway	Glycerolipid metabolism	phospholipid
X-11538	GGM	octadecanedioate	network distance=1	sub-pathway	Fatty acid, dicarboxylate	steroid
X-11538	genetic	SLCO1B1	p-value=2.95e-037	GO	GO:0006811: ion transport GO:0008206: bile acid metabolic process GO:0015711: organic anion transport GO:0015721: bile acid and bile salt transport GO:0043252: sodium-independent organic anion transport GO:0055085: transmembrane transport GO:0070327: thyroid hormone transport GO:0005215: transporter activity GO:0015125: bile acid transmembrane transporter activity GO:0015347: sodium-independent o…
X-11538	genetic	SLCO1B1	p-value=2.95e-037	KEGG	hsa04976: Bile secretion
X-11540	GGM	choline	network distance=1	sub-pathway	Glycerolipid metabolism	phospholipid
X-11550	GGM	pelargonate90	network distance=1	sub-pathway	Short chain fatty acid	fatty acid
X-11552	GGM	oleamide	network distance=1	sub-pathway	Fatty acid, amide	fatty acid (possibly fatty acid amide)
X-11593	GGM	ascorbateVitaminC	network distance=1	sub-pathway	Ascorbate and aldarate metabolism	ascorbate metabolism
X-11593	GGM	threonate	network distance=1	sub-pathway	Ascorbate and aldarate metabolism
X-11593	genetic	COMT	p-value=1.35e-037	GO	GO:0042136: neurotransmitter biosynthetic process GO:0006805: xenobiotic metabolic process GO:0007268: synaptic transmission GO:0007565: female pregnancy GO:0007612: learning GO:0008210: estrogen metabolic process GO:0042493: response to drug GO:0014070: response to organic cyclic compound GO:0032259: methylation GO:0032496: response to lipopolysaccharide GO:0042135: neurotransmitter catabolic pr…
X-11593	genetic	COMT	p-value=1.35e-037	KEGG	hsa00140: Steroid hormone biosynthesis hsa00350: Tyrosine metabolism hsa01100: Metabolic pathways hsa04728: Dopaminergic synapse
X-11786	GGM	Nacetylornithine	network distance=1	sub-pathway	Urea cycle; arginine-, proline-, metabolism	urea cycle; arginine-, proline-, metabolism
X-11786	GGM	pipecolate	network distance=1	sub-pathway	Lysine metabolism
X-11787	genetic	CYP2C18	p-value=4.86e-022	GO	GO:0055114: oxidation-reduction process GO:0006805: xenobiotic metabolic process GO:0009055: electron carrier activity GO:0004497: monooxygenase activity GO:0046872: metal ion binding GO:0019825: oxygen binding GO:0016705: oxidoreductase activity, acting on paired donors, with incorporation or reduction of molecular oxygen GO:0020037: heme binding GO:0070330: aromatase activity	N-acetylated amine
X-11787	genetic	CYP2C18	p-value=4.86e-022	KEGG	hsa00590: Arachidonic acid metabolism hsa00591: Linoleic acid metabolism hsa00830: Retinol metabolism hsa00980: Metabolism of xenobiotics by cytochrome P450 hsa00982: Drug metabolism - cytochrome P450 hsa01100: Metabolic pathways hsa04726: Serotonergic synapse
X-11787	genetic	NAT8	p-value=2.08e-013	GO	GO:0008152: metabolic process GO:0001702: gastrulation with mouth forming second GO:0007275: multicellular organismal development GO:0042493: response to drug GO:0008080: N-acetyltransferase activity GO:0008415: acyltransferase activity GO:0016740: transferase activity
X-11793	GGM	bilirubinEE	network distance=1	sub-pathway	Hemoglobin and porphyrin metabolism	heme metabolism
X-11793	genetic	UGT1A	p-value=1.13e-048
X-11799	GGM	scylloinositol	network distance=1	sub-pathway	Inositol metabolism	amino sugar
X-11799	GGM	stachydrine	network distance=1	sub-pathway	Urea cycle; arginine-, proline-, metabolism
X-11799	genetic	GBA3	p-value=8.41e-017	GO	GO:0005975: carbohydrate metabolic process GO:0016139: glycoside catabolic process GO:0046477: glycosylceramide catabolic process GO:0004565: beta-galactosidase activity GO:0008422: beta-glucosidase activity GO:0017042: glycosylceramidase activity GO:0043169: cation binding
X-11799	genetic	GBA3	p-value=8.41e-017	KEGG	hsa00460: Cyanoamino acid metabolism hsa00500: Starch and sucrose metabolism hsa01100: Metabolic pathways
X-11805	GGM	aspartylphenylalanine	network distance=1	sub-pathway	Dipeptide	dipeptide
X-11805	GGM	DSGEGDFXAEGGGVR	network distance=1	sub-pathway	Fibrinogen cleavage peptide
X-11809	GGM	bilirubinEE	network distance=1	sub-pathway	Hemoglobin and porphyrin metabolism	heme metabolism
X-11847	GGM	piperine	network distance=2	sub-pathway	Food component/Plant	xenobiotic compound
X-11849	GGM	piperine	network distance=2	sub-pathway	Food component/Plant	xenobiotic compound
X-11859	GGM	pelargonate90	network distance=1	sub-pathway	Short chain fatty acid	fatty acid
X-11880	GGM	@10undecenoate111n1	network distance=2	sub-pathway	Short chain fatty acid	fatty acid
X-11880	GGM	linolenatealphaorgamma183n3or6	network distance=2	sub-pathway	Short chain fatty acid
X-12029	GGM	pipecolate	network distance=2	sub-pathway	Lysine metabolism	xenobiotic compound
X-12039	GGM	caffeine	network distance=1	sub-pathway	Xanthine metabolism
X-12039	GGM	quinate	network distance=1	sub-pathway	Food component/Plant
X-12063	GGM	dehydroisoandrosteronesulfateDHEAS	network distance=1	sub-pathway	Sterol/Steroid	steroid
X-12063	genetic	CYP3A5	p-value=5.22e-020	GO	GO:0006805: xenobiotic metabolic process GO:0008202: steroid metabolic process GO:0009822: alkaloid catabolic process GO:0042737: drug catabolic process GO:0070989: oxidative demethylation GO:0009055: electron carrier activity GO:0004497: monooxygenase activity GO:0046872: metal ion binding GO:0016491: oxidoreductase activity GO:0019825: oxygen binding GO:0020037: heme binding GO:0070330: aromata…
X-12063	genetic	CYP3A5	p-value=5.22e-020	KEGG	hsa00140: Steroid hormone biosynthesis hsa00591: Linoleic acid metabolism hsa00830: Retinol metabolism hsa00980: Metabolism of xenobiotics by cytochrome P450 hsa00982: Drug metabolism - cytochrome P450 hsa00983: Drug metabolism - other enzymes hsa01100: Metabolic pathways
X-12063	genetic	SLCO1B1	p-value=2.95e-037	GO	GO:0006811: ion transport GO:0008206: bile acid metabolic process GO:0015711: organic anion transport GO:0015721: bile acid and bile salt transport GO:0043252: sodium-independent organic anion transport GO:0055085: transmembrane transport GO:0070327: thyroid hormone transport GO:0005215: transporter activity GO:0015125: bile acid transmembrane transporter activity GO:0015347: sodium-independent o…
X-12063	genetic	SLCO1B1	p-value=2.95e-037	KEGG	hsa04976: Bile secretion
X-12092	genetic	PYROXD2	p-value=1.73e-072	GO	GO:0055114: oxidation-reduction process GO:0016491: oxidoreductase activity	compound to be oxidized or reduced
X-12093	genetic	NAT8	p-value=2.08e-013	GO	GO:0008152: metabolic process GO:0001702: gastrulation with mouth forming second GO:0007275: multicellular organismal development GO:0042493: response to drug GO:0008080: N-acetyltransferase activity GO:0008415: acyltransferase activity GO:0016740: transferase activity	compound to be oxidized or reduced
X-12093	genetic	PYROXD2	p-value=1.73e-072	GO	GO:0055114: oxidation-reduction process GO:0016491: oxidoreductase activity
X-12100	GGM	kynurenine	network distance=1	sub-pathway	Tryptophan metabolism	tryptophan metabolism
X-12206	GGM	ascorbateVitaminC	network distance=2	sub-pathway	Ascorbate and aldarate metabolism	ascorbate metabolism
X-12206	GGM	threonate	network distance=2	sub-pathway	Ascorbate and aldarate metabolism
X-12217	GGM	catecholsulfate	network distance=1	sub-pathway	Benzoate metabolism	benzoate metabolism
X-12231	GGM	piperine	network distance=2	sub-pathway	Food component/Plant	xenobiotic compound
X-12244	GGM	@2aminobutyrate	network distance=2	sub-pathway	Butanoate metabolism	amino acid metabolism
X-12244	GGM	@2hydroxybutyrateAHB	network distance=2	sub-pathway	Cysteine, methionine, SAM, taurine metabolism
X-12244	GGM	creatine	network distance=2	sub-pathway	Creatine metabolism
X-12253	GGM	caffeine	network distance=3	sub-pathway	Xanthine metabolism	xenobiotic compound
X-12253	GGM	quinate	network distance=3	sub-pathway	Food component/Plant
X-12405	GGM	@3indoxylsulfate	network distance=1	sub-pathway	Tryptophan metabolism	tryptophan metabolism
X-12441	GGM	arachidonate204n6	network distance=1	sub-pathway	Short chain fatty acid	fatty acid
X-12441	GGM	docosahexaenoateDHA226n3	network distance=1	sub-pathway	Short chain fatty acid
X-12442	GGM	@5dodecenoate121n7	network distance=1	sub-pathway	Short chain fatty acid	fatty acid
X-12442	GGM	myristoleate141n5	network distance=1	sub-pathway	Short chain fatty acid
X-12456	genetic	SLCO1B1	p-value=2.95e-037	GO	GO:0006811: ion transport GO:0008206: bile acid metabolic process GO:0015711: organic anion transport GO:0015721: bile acid and bile salt transport GO:0043252: sodium-independent organic anion transport GO:0055085: transmembrane transport GO:0070327: thyroid hormone transport GO:0005215: transporter activity GO:0015125: bile acid transmembrane transporter activity GO:0015347: sodium-independent o…	bile acid pathway
X-12456	genetic	SLCO1B1	p-value=2.95e-037	KEGG	hsa04976: Bile secretion
X-12510	genetic	NAT8	p-value=2.08e-013	GO	GO:0008152: metabolic process GO:0001702: gastrulation with mouth forming second GO:0007275: multicellular organismal development GO:0042493: response to drug GO:0008080: N-acetyltransferase activity GO:0008415: acyltransferase activity GO:0016740: transferase activity	N-acetylated amine
X-12556	GGM	threonine	network distance=1	sub-pathway	Glycine, serine and threonine metabolism	glycine, serine and threonine metabolism
X-12644	GGM	@1arachidonoylglycerophosphoethanolamine	network distance=1	sub-pathway	Glycerolipid metabolism	fatty acid or phospholipid
X-12644	GGM	@1docosahexaenoylglycerophosphocholine	network distance=1	sub-pathway	Glycerolipid metabolism
X-12644	GGM	docosahexaenoateDHA226n3	network distance=1	sub-pathway	Short chain fatty acid
X-12696	GGM	@15anhydroglucitol15AG	network distance=1	sub-pathway	Glycolysis, gluconeogenesis, pyruvate metabolism	central energy metabolism
X-12786	GGM	aspartate	network distance=1	sub-pathway	Alanine and aspartate metabolism	alanine and aspartate metabolism
X-12798	GGM	@3dehydrocarnitine	network distance=1	sub-pathway	Carnitine metabolism	acylcarnitine
X-12798	genetic	SLC22A2	p-value=1.53e-056	GO	GO:0042136: neurotransmitter biosynthetic process GO:0006836: neurotransmitter transport GO:0007268: synaptic transmission GO:0007269: neurotransmitter secretion GO:0007589: body fluid secretion GO:0015695: organic cation transport GO:0015695: organic cation transport GO:0055085: transmembrane transport GO:0005215: transporter activity GO:0005326: neurotransmitter transporter activity GO:0015075:…
X-12844	GGM	thromboxaneB2	network distance=1	sub-pathway	Eicosanoid	eicosanoid
X-12990	GGM	@1arachidonoylglycerophosphocholine	network distance=1	sub-pathway	Glycerolipid metabolism	fatty acid or phospholipid
X-12990	GGM	@3carboxy4methyl5propyl2furanpropanoateCMPF	network distance=1	sub-pathway	Fatty acid, furan, dicarboxylate
X-12990	GGM	dihomolinolenate203n3orn6	network distance=1	sub-pathway	Short chain fatty acid
X-12990	GGM	docosahexaenoateDHA226n3	network distance=1	sub-pathway	Short chain fatty acid
X-12990	GGM	eicosapentaenoateEPA205n3	network distance=1	sub-pathway	Short chain fatty acid
X-13069	GGM	@5dodecenoate121n7	network distance=2	sub-pathway	Short chain fatty acid	fatty acid
X-13069	GGM	myristoleate141n5	network distance=2	sub-pathway	Short chain fatty acid
X-13183	GGM	linoleamide182n6	network distance=1	sub-pathway	Fatty acid amide	fatty acid amide
X-13429	genetic	SLCO1B1	p-value=2.95e-037	GO	GO:0006811: ion transport GO:0008206: bile acid metabolic process GO:0015711: organic anion transport GO:0015721: bile acid and bile salt transport GO:0043252: sodium-independent organic anion transport GO:0055085: transmembrane transport GO:0070327: thyroid hormone transport GO:0005215: transporter activity GO:0015125: bile acid transmembrane transporter activity GO:0015347: sodium-independent o…	bile acid pathway
X-13429	genetic	SLCO1B1	p-value=2.95e-037	KEGG	hsa04976: Bile secretion
X-13431	GGM	@10undecenoate111n1	network distance=1	sub-pathway	Short chain fatty acid	acylcarnitine
X-13431	genetic	ACADL	p-value=2.24e-281	GO	GO:0001659: temperature homeostasis GO:0055114: oxidation-reduction process GO:0006631: fatty acid metabolic process GO:0006635: fatty acid beta-oxidation GO:0019254: carnitine metabolic process, CoA-linked GO:0033539: fatty acid beta-oxidation using acyl-CoA dehydrogenase GO:0042413: carnitine catabolic process GO:0042758: long-chain fatty acid catabolic process GO:0044242: cellular lipid catabo…
X-13431	genetic	ACADL	p-value=2.24e-281	KEGG	hsa00071: Fatty acid metabolism hsa01100: Metabolic pathways hsa03320: PPAR signaling pathway
X-13435	GGM	acetylcarnitine	network distance=1	sub-pathway	Carnitine metabolism	acylcarnitine
X-13435	GGM	hexanoylcarnitine	network distance=1	sub-pathway	Carnitine metabolism
X-13477	GGM	Nacetylornithine	network distance=1	sub-pathway	Urea cycle; arginine-, proline-, metabolism	urea cycle; arginine-, proline-, metabolism
X-13619	GGM	urea	network distance=1	sub-pathway	Urea cycle; arginine-, proline-, metabolism	urea cycle; arginine-, proline-, metabolism
X-13859	GGM	@5oxoproline	network distance=2	sub-pathway	Glutathione metabolism	energy metabolism / homeostasis
X-13859	GGM	glucose	network distance=2	sub-pathway	Glycolysis, gluconeogenesis, pyruvate metabolism
X-14056	GGM	bilirubinEE	network distance=1	sub-pathway	Hemoglobin and porphyrin metabolism	heme metabolism
X-14057	GGM	bilirubinEE	network distance=2	sub-pathway	Hemoglobin and porphyrin metabolism	heme metabolism
X-14086	GGM	stachydrine	network distance=1	sub-pathway	Urea cycle; arginine-, proline-, metabolism	urea cycle; arginine-, proline-, metabolism
X-14189	GGM	aspartylphenylalanine	network distance=1	sub-pathway	Dipeptide	dipeptide
X-14189	GGM	DSGEGDFXAEGGGVR	network distance=1	sub-pathway	Fibrinogen cleavage peptide
X-14189	genetic	ACE	p-value=3.28e-081	GO	GO:0001822: kidney development GO:0001974: blood vessel remodeling GO:0002005: angiotensin catabolic process in blood GO:0002019: regulation of renal output by angiotensin GO:0003081: regulation of systemic arterial blood pressure by renin-angiotensin GO:0006508: proteolysis GO:0008217: regulation of blood pressure GO:0014910: regulation of smooth muscle cell migration GO:0019229: regulation of v…
X-14189	genetic	ACE	p-value=3.28e-081	KEGG	hsa04614: Renin-angiotensin system hsa05142: Chagas disease (American trypanosomiasis) hsa05410: Hypertrophic cardiomyopathy (HCM)
X-14205	GGM	cysteineglutathionedisulfide	network distance=1	sub-pathway	Glutathione metabolism	dipeptide
X-14205	GGM	DSGEGDFXAEGGGVR	network distance=1	sub-pathway	Fibrinogen cleavage peptide
X-14205	genetic	ACE	p-value=3.28e-081	GO	GO:0001822: kidney development GO:0001974: blood vessel remodeling GO:0002005: angiotensin catabolic process in blood GO:0002019: regulation of renal output by angiotensin GO:0003081: regulation of systemic arterial blood pressure by renin-angiotensin GO:0006508: proteolysis GO:0008217: regulation of blood pressure GO:0014910: regulation of smooth muscle cell migration GO:0019229: regulation of v…
X-14205	genetic	ACE	p-value=3.28e-081	KEGG	hsa04614: Renin-angiotensin system hsa05142: Chagas disease (American trypanosomiasis) hsa05410: Hypertrophic cardiomyopathy (HCM)
X-14208	GGM	lysine	network distance=1	sub-pathway	Lysine metabolism	dipeptide
X-14208	genetic	ACE	p-value=3.28e-081	GO	GO:0001822: kidney development GO:0001974: blood vessel remodeling GO:0002005: angiotensin catabolic process in blood GO:0002019: regulation of renal output by angiotensin GO:0003081: regulation of systemic arterial blood pressure by renin-angiotensin GO:0006508: proteolysis GO:0008217: regulation of blood pressure GO:0014910: regulation of smooth muscle cell migration GO:0019229: regulation of v…
X-14208	genetic	ACE	p-value=3.28e-081	KEGG	hsa04614: Renin-angiotensin system hsa05142: Chagas disease (American trypanosomiasis) hsa05410: Hypertrophic cardiomyopathy (HCM)
X-14304	GGM	aspartylphenylalanine	network distance=2	sub-pathway	Dipeptide	dipeptide
X-14304	GGM	DSGEGDFXAEGGGVR	network distance=2	sub-pathway	Fibrinogen cleavage peptide
X-14304	GGM	stachydrine	network distance=2	sub-pathway	Urea cycle; arginine-, proline-, metabolism
X-14304	genetic	ACE	p-value=3.28e-081	GO	GO:0001822: kidney development GO:0001974: blood vessel remodeling GO:0002005: angiotensin catabolic process in blood GO:0002019: regulation of renal output by angiotensin GO:0003081: regulation of systemic arterial blood pressure by renin-angiotensin GO:0006508: proteolysis GO:0008217: regulation of blood pressure GO:0014910: regulation of smooth muscle cell migration GO:0019229: regulation of v…
X-14304	genetic	ACE	p-value=3.28e-081	KEGG	hsa04614: Renin-angiotensin system hsa05142: Chagas disease (American trypanosomiasis) hsa05410: Hypertrophic cardiomyopathy (HCM)
X-14374	GGM	hippurate	network distance=1	sub-pathway	Benzoate metabolism	xenobiotic compound
X-14374	GGM	theobromine	network distance=1	sub-pathway	Xanthine metabolism
X-14450	GGM	aspartylphenylalanine	network distance=1	sub-pathway	Dipeptide	dipeptide
X-14473	GGM	quinate	network distance=1	sub-pathway	Food component/Plant	xenobiotic compound
X-14478	GGM	aspartylphenylalanine	network distance=1	sub-pathway	Dipeptide	dipeptide
X-14478	GGM	cysteineglutathionedisulfide	network distance=1	sub-pathway	Glutathione metabolism
X-14588	GGM	pipecolate	network distance=1	sub-pathway	Lysine metabolism	lysine metabolism
X-14625	GGM	@5oxoproline	network distance=1	sub-pathway	Glutathione metabolism	carbohydrate / central energy metabolism
X-14625	GGM	glucose	network distance=1	sub-pathway	Glycolysis, gluconeogenesis, pyruvate metabolism
X-14626	genetic	SLCO1B1	p-value=2.95e-037	GO	GO:0006811: ion transport GO:0008206: bile acid metabolic process GO:0015711: organic anion transport GO:0015721: bile acid and bile salt transport GO:0043252: sodium-independent organic anion transport GO:0055085: transmembrane transport GO:0070327: thyroid hormone transport GO:0005215: transporter activity GO:0015125: bile acid transmembrane transporter activity GO:0015347: sodium-independent o…	bile acid pathway
X-14626	genetic	SLCO1B1	p-value=2.95e-037	KEGG	hsa04976: Bile secretion
X-18601	GGM	dehydroisoandrosteronesulfateDHEAS	network distance=1	sub-pathway	Sterol/Steroid	steroid
